# Supplementary material for: Displacement Detection Decoupling in Counter-Propagating Dual-Beams Optical Tweezers with Large-Sized Particle
Source: Sensors (Basel). 2020 Aug 31;20(17):4916. doi: 10.3390/s20174916 (PMC7506969; doi:10.3390/s20174916)
Supplement: Supplementary file 1 [file sensors-20-04916-s001.zip]

Archive with 171 entries (167 files):
- SupplementaryFile/
- SupplementaryFile/1-ReadMeFirst.txt
- SupplementaryFile/Nscomp/
- SupplementaryFile/Nscomp/NsComp.m
- SupplementaryFile/ott13Fieldzxm_10umAir_zeq10_release/
- SupplementaryFile/ott13Fieldzxm_10umAir_zeq10_release/angulargrid.m
- SupplementaryFile/ott13Fieldzxm_10umAir_zeq10_release/axial_equilibrium.m
- SupplementaryFile/ott13Fieldzxm_10umAir_zeq10_release/axisym_boundarypoints.m
- SupplementaryFile/ott13Fieldzxm_10umAir_zeq10_release/bsc_bessel_farfield.m
- SupplementaryFile/ott13Fieldzxm_10umAir_zeq10_release/bsc_plane.m
- SupplementaryFile/ott13Fieldzxm_10umAir_zeq10_release/bsc_pointmatch_farfield.m
- SupplementaryFile/ott13Fieldzxm_10umAir_zeq10_release/bsc_pointmatch_focalplane.m
- SupplementaryFile/ott13Fieldzxm_10umAir_zeq10_release/calc_rotation_matrix.m
- SupplementaryFile/ott13Fieldzxm_10umAir_zeq10_release/CHANGES.txt
- SupplementaryFile/ott13Fieldzxm_10umAir_zeq10_release/change_nmax.m
- SupplementaryFile/ott13Fieldzxm_10umAir_zeq10_release/combined_index.m
- SupplementaryFile/ott13Fieldzxm_10umAir_zeq10_release/EAbsDecompose.m
- SupplementaryFile/ott13Fieldzxm_10umAir_zeq10_release/electromagnetic_field_xyz.m
- SupplementaryFile/ott13Fieldzxm_10umAir_zeq10_release/Eshow.m
- SupplementaryFile/ott13Fieldzxm_10umAir_zeq10_release/example_cube.m
- SupplementaryFile/ott13Fieldzxm_10umAir_zeq10_release/example_gaussian.m
- SupplementaryFile/ott13Fieldzxm_10umAir_zeq10_release/example_landscape.m
- SupplementaryFile/ott13Fieldzxm_10umAir_zeq10_release/example_layered.m
- SupplementaryFile/ott13Fieldzxm_10umAir_zeq10_release/example_lg.m
- SupplementaryFile/ott13Fieldzxm_10umAir_zeq10_release/example_spring_constant.m
- SupplementaryFile/ott13Fieldzxm_10umAir_zeq10_release/farfield.m
- SupplementaryFile/ott13Fieldzxm_10umAir_zeq10_release/farfield_matrix.m
- SupplementaryFile/ott13Fieldzxm_10umAir_zeq10_release/Fig4abcd.m
- SupplementaryFile/ott13Fieldzxm_10umAir_zeq10_release/Fig5abcd.m
- SupplementaryFile/ott13Fieldzxm_10umAir_zeq10_release/Fig5ef.m
- SupplementaryFile/ott13Fieldzxm_10umAir_zeq10_release/forcetorque.m
- SupplementaryFile/ott13Fieldzxm_10umAir_zeq10_release/force_torque_farsund.m
- SupplementaryFile/ott13Fieldzxm_10umAir_zeq10_release/force_z.m
- SupplementaryFile/ott13Fieldzxm_10umAir_zeq10_release/gaussian_field_diff_main_x.m
- SupplementaryFile/ott13Fieldzxm_10umAir_zeq10_release/gaussian_field_diff_main_x_zConst.m
- SupplementaryFile/ott13Fieldzxm_10umAir_zeq10_release/gaussian_field_diff_main_x_zConst_nonlinearity.m
- SupplementaryFile/ott13Fieldzxm_10umAir_zeq10_release/gaussian_field_diff_main_z.m
- SupplementaryFile/ott13Fieldzxm_10umAir_zeq10_release/gaussian_field_diff_main_z_xConst.m
- SupplementaryFile/ott13Fieldzxm_10umAir_zeq10_release/gaussian_field_diff_main_z_xConst_nonlinearity.m
- SupplementaryFile/ott13Fieldzxm_10umAir_zeq10_release/gaussian_field_diff_x_zConst.m
- SupplementaryFile/ott13Fieldzxm_10umAir_zeq10_release/gaussian_field_diff_z_xConst.m
- SupplementaryFile/ott13Fieldzxm_10umAir_zeq10_release/gaussian_field_diff_z_xConst2.m
- SupplementaryFile/ott13Fieldzxm_10umAir_zeq10_release/iseven.m
- SupplementaryFile/ott13Fieldzxm_10umAir_zeq10_release/isodd.m
- SupplementaryFile/ott13Fieldzxm_10umAir_zeq10_release/ka2nmax.m
- SupplementaryFile/ott13Fieldzxm_10umAir_zeq10_release/laguerre.m
- SupplementaryFile/ott13Fieldzxm_10umAir_zeq10_release/legendrerow.m
- SupplementaryFile/ott13Fieldzxm_10umAir_zeq10_release/lgmode.m
- SupplementaryFile/ott13Fieldzxm_10umAir_zeq10_release/lgmodes.m
- SupplementaryFile/ott13Fieldzxm_10umAir_zeq10_release/lg_mode_w0.m
- SupplementaryFile/ott13Fieldzxm_10umAir_zeq10_release/make_beam_vector.m
- SupplementaryFile/ott13Fieldzxm_10umAir_zeq10_release/matchsize.m
- SupplementaryFile/ott13Fieldzxm_10umAir_zeq10_release/nmax2ka.m
- SupplementaryFile/ott13Fieldzxm_10umAir_zeq10_release/nm_cube.m
- SupplementaryFile/ott13Fieldzxm_10umAir_zeq10_release/NonlinearityComp.m
- SupplementaryFile/ott13Fieldzxm_10umAir_zeq10_release/perpcomponent.m
- SupplementaryFile/ott13Fieldzxm_10umAir_zeq10_release/README.m
- SupplementaryFile/ott13Fieldzxm_10umAir_zeq10_release/README.txt
- SupplementaryFile/ott13Fieldzxm_10umAir_zeq10_release/rotation_matrix.m
- SupplementaryFile/ott13Fieldzxm_10umAir_zeq10_release/rtp2xyz.m
- SupplementaryFile/ott13Fieldzxm_10umAir_zeq10_release/rtpv2xyzv.m
- SupplementaryFile/ott13Fieldzxm_10umAir_zeq10_release/sbesselh.m
- SupplementaryFile/ott13Fieldzxm_10umAir_zeq10_release/sbesselh1.m
- SupplementaryFile/ott13Fieldzxm_10umAir_zeq10_release/sbesselh2.m
- SupplementaryFile/ott13Fieldzxm_10umAir_zeq10_release/sbesselj.m
- SupplementaryFile/ott13Fieldzxm_10umAir_zeq10_release/sfft_tran.m
- SupplementaryFile/ott13Fieldzxm_10umAir_zeq10_release/shapesurface.m
- SupplementaryFile/ott13Fieldzxm_10umAir_zeq10_release/spharm.m
- SupplementaryFile/ott13Fieldzxm_10umAir_zeq10_release/spharmGenerate.m
- SupplementaryFile/ott13Fieldzxm_10umAir_zeq10_release/spharmLookup.m
- SupplementaryFile/ott13Fieldzxm_10umAir_zeq10_release/tempComp.m
- SupplementaryFile/ott13Fieldzxm_10umAir_zeq10_release/tempSee.m
- SupplementaryFile/ott13Fieldzxm_10umAir_zeq10_release/threewide.m
- SupplementaryFile/ott13Fieldzxm_10umAir_zeq10_release/tmatrix_ebcm_axisym.m
- SupplementaryFile/ott13Fieldzxm_10umAir_zeq10_release/tmatrix_mie.m
- SupplementaryFile/ott13Fieldzxm_10umAir_zeq10_release/tmatrix_mie_layered.m
- SupplementaryFile/ott13Fieldzxm_10umAir_zeq10_release/tmatrix_pm.m
- SupplementaryFile/ott13Fieldzxm_10umAir_zeq10_release/tmatrix_pm_cube.m
- SupplementaryFile/ott13Fieldzxm_10umAir_zeq10_release/translate_z.m
- SupplementaryFile/ott13Fieldzxm_10umAir_zeq10_release/trapping_landscape.m
- SupplementaryFile/ott13Fieldzxm_10umAir_zeq10_release/U1Check.m
- SupplementaryFile/ott13Fieldzxm_10umAir_zeq10_release/U2Check.m
- SupplementaryFile/ott13Fieldzxm_10umAir_zeq10_release/U3Check.m
- SupplementaryFile/ott13Fieldzxm_10umAir_zeq10_release/U3Check2.m
- SupplementaryFile/ott13Fieldzxm_10umAir_zeq10_release/vsh.m
- SupplementaryFile/ott13Fieldzxm_10umAir_zeq10_release/vshtransform_rot4_mir_sym.m
- SupplementaryFile/ott13Fieldzxm_10umAir_zeq10_release/vswf.m
- SupplementaryFile/ott13Fieldzxm_10umAir_zeq10_release/vswfcart.m
- SupplementaryFile/ott13Fieldzxm_10umAir_zeq10_release/wigner_rotation_matrix.m
- SupplementaryFile/ott13Fieldzxm_10umAir_zeq10_release/xyz2rtp.m
- SupplementaryFile/ott13Fieldzxm_10umAir_zeq10_release/xyzv2rtpv.m
- SupplementaryFile/ott13Fieldzxm_10umAir_zeq10_release/z_rotation_matrix.m
- SupplementaryFile/ott13_Field_10nmWater_release/
- SupplementaryFile/ott13_Field_10nmWater_release/angulargrid.m
- SupplementaryFile/ott13_Field_10nmWater_release/axial_equilibrium.m
- SupplementaryFile/ott13_Field_10nmWater_release/axisym_boundarypoints.m
- SupplementaryFile/ott13_Field_10nmWater_release/bsc_bessel_farfield.m
- SupplementaryFile/ott13_Field_10nmWater_release/bsc_plane.m
- SupplementaryFile/ott13_Field_10nmWater_release/bsc_pointmatch_farfield.m
- SupplementaryFile/ott13_Field_10nmWater_release/bsc_pointmatch_focalplane.m
- SupplementaryFile/ott13_Field_10nmWater_release/calc_rotation_matrix.m
- SupplementaryFile/ott13_Field_10nmWater_release/CHANGES.txt
- SupplementaryFile/ott13_Field_10nmWater_release/change_nmax.m
- SupplementaryFile/ott13_Field_10nmWater_release/combined_index.m
- SupplementaryFile/ott13_Field_10nmWater_release/EAbsDecompose.m
- SupplementaryFile/ott13_Field_10nmWater_release/electromagnetic_field_xyz.m
- SupplementaryFile/ott13_Field_10nmWater_release/example_cube.m
- SupplementaryFile/ott13_Field_10nmWater_release/example_gaussian.m
- SupplementaryFile/ott13_Field_10nmWater_release/example_landscape.m
- SupplementaryFile/ott13_Field_10nmWater_release/example_layered.m
- SupplementaryFile/ott13_Field_10nmWater_release/example_lg.m
- SupplementaryFile/ott13_Field_10nmWater_release/example_spring_constant.m
- SupplementaryFile/ott13_Field_10nmWater_release/farfield.m
- SupplementaryFile/ott13_Field_10nmWater_release/farfield_matrix.m
- SupplementaryFile/ott13_Field_10nmWater_release/farfield_matrix_quad.m
- SupplementaryFile/ott13_Field_10nmWater_release/Fig4ef.m
- SupplementaryFile/ott13_Field_10nmWater_release/forcetorque.m
- SupplementaryFile/ott13_Field_10nmWater_release/force_torque_farsund.m
- SupplementaryFile/ott13_Field_10nmWater_release/force_z.m
- SupplementaryFile/ott13_Field_10nmWater_release/gaussian_field_diff_x.m
- SupplementaryFile/ott13_Field_10nmWater_release/gaussian_field_diff_x2.m
- SupplementaryFile/ott13_Field_10nmWater_release/gaussian_field_diff_x_main.m
- SupplementaryFile/ott13_Field_10nmWater_release/iseven.m
- SupplementaryFile/ott13_Field_10nmWater_release/isodd.m
- SupplementaryFile/ott13_Field_10nmWater_release/I_QPD_0.1um.mat
- SupplementaryFile/ott13_Field_10nmWater_release/I_QPD_1um.mat
- SupplementaryFile/ott13_Field_10nmWater_release/ka2nmax.m
- SupplementaryFile/ott13_Field_10nmWater_release/laguerre.m
- SupplementaryFile/ott13_Field_10nmWater_release/legendrerow.m
- SupplementaryFile/ott13_Field_10nmWater_release/lgmode.m
- SupplementaryFile/ott13_Field_10nmWater_release/lgmodes.m
- SupplementaryFile/ott13_Field_10nmWater_release/lg_mode_w0.m
- SupplementaryFile/ott13_Field_10nmWater_release/make_beam_vector.m
- SupplementaryFile/ott13_Field_10nmWater_release/matchsize.m
- SupplementaryFile/ott13_Field_10nmWater_release/nmax2ka.m
- SupplementaryFile/ott13_Field_10nmWater_release/nm_cube.m
- SupplementaryFile/ott13_Field_10nmWater_release/perpcomponent.m
- SupplementaryFile/ott13_Field_10nmWater_release/Quadrant_measurement_0_1um.m
- SupplementaryFile/ott13_Field_10nmWater_release/Quadrant_measurement_1um.m
- SupplementaryFile/ott13_Field_10nmWater_release/r0.01um_x0.00_NA0.90_zeq0.1_pz00.1_dz0.0_Nmax12_pa010.0_2x_NAc1.0.mat
- SupplementaryFile/ott13_Field_10nmWater_release/README.m
- SupplementaryFile/ott13_Field_10nmWater_release/README.txt
- SupplementaryFile/ott13_Field_10nmWater_release/rotation_matrix.m
- SupplementaryFile/ott13_Field_10nmWater_release/rtp2xyz.m
- SupplementaryFile/ott13_Field_10nmWater_release/rtpv2xyzv.m
- SupplementaryFile/ott13_Field_10nmWater_release/sbesselh.m
- SupplementaryFile/ott13_Field_10nmWater_release/sbesselh1.m
- SupplementaryFile/ott13_Field_10nmWater_release/sbesselh2.m
- SupplementaryFile/ott13_Field_10nmWater_release/sbesselj.m
- SupplementaryFile/ott13_Field_10nmWater_release/shapesurface.m
- SupplementaryFile/ott13_Field_10nmWater_release/spharm.m
- SupplementaryFile/ott13_Field_10nmWater_release/threewide.m
- SupplementaryFile/ott13_Field_10nmWater_release/tmatrix_ebcm_axisym.m
- SupplementaryFile/ott13_Field_10nmWater_release/tmatrix_mie.m
- SupplementaryFile/ott13_Field_10nmWater_release/tmatrix_mie_layered.m
- SupplementaryFile/ott13_Field_10nmWater_release/tmatrix_pm.m
- SupplementaryFile/ott13_Field_10nmWater_release/tmatrix_pm_cube.m
- SupplementaryFile/ott13_Field_10nmWater_release/translate_z.m
- SupplementaryFile/ott13_Field_10nmWater_release/trapping_landscape.m
- SupplementaryFile/ott13_Field_10nmWater_release/U1Check.m
- SupplementaryFile/ott13_Field_10nmWater_release/U2Check.m
- SupplementaryFile/ott13_Field_10nmWater_release/U3Check.m
- SupplementaryFile/ott13_Field_10nmWater_release/U3Check2.m
- SupplementaryFile/ott13_Field_10nmWater_release/vsh.m
- SupplementaryFile/ott13_Field_10nmWater_release/vshtransform_rot4_mir_sym.m
- SupplementaryFile/ott13_Field_10nmWater_release/vswf.m
- SupplementaryFile/ott13_Field_10nmWater_release/vswfcart.m
- SupplementaryFile/ott13_Field_10nmWater_release/wigner_rotation_matrix.m
- SupplementaryFile/ott13_Field_10nmWater_release/xyz2rtp.m
- SupplementaryFile/ott13_Field_10nmWater_release/xyzv2rtpv.m
- SupplementaryFile/ott13_Field_10nmWater_release/z_rotation_matrix.m
