# Supplementary material for: Displacement Detection Decoupling in Counter-Propagating Dual-Beams Optical Tweezers with Large-Sized Particle
Source: Sensors (Basel). 2020 Aug 31;20(17):4916. doi: 10.3390/s20174916 (PMC7506969; doi:10.3390/s20174916)
Supplement: Supplementary file 1 [file sensors-20-04916-s001.zip › SupplementaryFile/1-ReadMeFirst.txt]

1. File in this folder can generate figures 4 and 5 in manuscript:
"Detection coupling in optical tweezers with counter-propagating beams and large-sized particle".
All the scripts can run in MATLAB 2014a on PC.

2. Run script "Fig4abcd.m" in folder "ott13Fieldzxm_10umAir_zeq10_release"  to get figure 4(a) to  4(d).

3. Run script "Fig4ef.m"   in folder "ott13_Field_10nmWater_release"        to get figure 4(e) and 4(f).

4. Run script "Fig5abcd.m" in folder "ott13Fieldzxm_10umAir_zeq10_release"  to get figure 5(a) to  5(d).

5. Run script "Fig5ef.m"   in folder "ott13Fieldzxm_10umAir_zeq10_release"  to get figure 5(e) and 5(f).

8. Run script "NsComp.m"   in folder "NsComp"                               to get the minimum of Ns in the SFFT and DFFT method 
