# Supplementary material for: Displacement Detection Decoupling in Counter-Propagating Dual-Beams Optical Tweezers with Large-Sized Particle
Source: Sensors (Basel). 2020 Aug 31;20(17):4916. doi: 10.3390/s20174916 (PMC7506969; doi:10.3390/s20174916)
Supplement: Supplementary file 1 [file sensors-20-04916-s001.zip › SupplementaryFile/Nscomp/NsComp.m]

clear,clc,close all,format compact
NA=0.15;
lamda=1.064e-6;
n_med=1;
L1=80e-6;
f1=18.4e-3;
N1=100;
%% Fisrt diffraction process
% If DFFT used
L2=2*f1*tan(asin(NA/n_med));
L3=L2;
cond1=L3>=L1;
cond2=L3>=L2;
Nt3=N1/(L1/L3);
Nt4=N1/(L2/L3);
Nsmin1=ceil(max([Nt3,Nt4])); 
fprintf('Nsmin = %5d, if DFFT used in fisrt diffraction process\n',Nsmin1);
L4min=L3;
cond3=Nsmin1*(L1/L3)>=N1;
cond4=Nsmin1*L2/L4min>=N1;
if ~(cond1 && cond2 && cond3 && cond4)
    magbox('Computation Error !')
end
% If SFFT used
L2=2*f1*tan(asin(NA/n_med));
%N1max=L2/(lamda*f1/L3)
L3min=(lamda*f1)/(L2/N1);  %The diffraction surface N1 depends on L3 instead of Ns
L3=L3min;
cond1=L3>=L1;
Nt2=L2/(lamda*f1/L3);
Nt3=N1/(L1/L3);
Nsmin2=ceil(max([Nt2,Nt3]));
fprintf('Nsmin = %5d, if SFFT used in fisrt diffraction process\n',Nsmin2);
fprintf('%d times computation saved\n\n',round((Nsmin1/Nsmin2)^2));
L4min=Nsmin2*(lamda*f1/L3);
cond2=L4min>=L2;
cond3=Nsmin2*(L1/L3)>=N1;
cond4=Nsmin2*L2/L4min>=N1;
if ~(cond1 && cond2 && cond3 && cond4)
    magbox('Computation Error !')
end

%%  Second diffraction process (SFFT used in the fisrt diffraction process)

L5=0.2;
L3min1=(lamda*L5)/(L2/N1);
L1=L2;
L3=max([L1,L3min1]);
cond1=L3>=L1;
Nsmin3=ceil(L3/L4min*Nsmin2);
fprintf('Nsmin = %5d, if DFFT used in second diffraction process\n',Nsmin3);
L4=Nsmin3*(lamda*L5/L3);
cond2=L4>=L2;      %It has nothing to do with L3 selection,but with L5
% If cond2 is not satisfied, you cannot use the intercepted part- 
% -of the front surface of the collecting lens or fill zero, 
% only the difference can be used
% L6=ceil(1/L4min*Nsmin)*(lamda*L5)
% cond2=L6>=L2
if cond2==0
    Ninterp=ceil(L2/L4);
    Nsmin4=ceil(L3/L4min*Nsmin2*Ninterp);
    L4=Nsmin4*(lamda*L5/L3);
    cond2=L4>=L2;      % Review whether cond2 is satisfied again
end
fprintf('Nsmin = %5d, if SFFT used in second diffraction process\n',Nsmin4);
fprintf('%d times computation saved\n\n',round((Nsmin4/Nsmin3)^2));
cond3=Nsmin4*L1/L3>=N1;
cond4=Nsmin4*L2/L4>=N1;
if ~(cond1 && cond2 && cond3 && cond4)
    magbox('Computation Error !')
end
