# Supplementary material for: Displacement Detection Decoupling in Counter-Propagating Dual-Beams Optical Tweezers with Large-Sized Particle
Source: Sensors (Basel). 2020 Aug 31;20(17):4916. doi: 10.3390/s20174916 (PMC7506969; doi:10.3390/s20174916)
Supplement: Supplementary file 1 [file sensors-20-04916-s001.zip › SupplementaryFile/ott13Fieldzxm_10umAir_zeq10_release/angulargrid.m]

function [theta,phi] = angulargrid(ntheta,nphi,behaviour)
% angulargrid.m - makes a grid of point in theta and phi
%
% Usage:
% [theta,phi] = angulargrid(n); [n = ntheta = nphi]
% [theta,phi] = angulargrid(ntheta,nphi);
% [theta,phi] = angulargrid(ntheta,nphi,behaviour);
%
% The default behaviour is that theta and phi are returned as
% column vectors of the points.
%
% Use behaviour to control the output type:
%
% behaviour | output
% -----------------------------------------------
%     0     | column vectors of all points
%     1     | vectors of all theta and phi values
%     2     | ntheta x nphi matrix of all points
%
% Note that the output data values are the same for
% behaviours 0 and 2; they're just arranged differently.
% To convert from one format to another:
% 2 -> 0: theta = theta(:); phi = phi(:);
% 0 -> 2: theta = reshape(theta,ntheta,nphi);
%         phi = reshape(phi,ntheta,nphi);
%
% This file is part of the package Optical tweezers toolbox 1.3
% Copyright 2006-2013 The University of Queensland.
% See README.txt or README.m for license and details.
%
% http://www.physics.uq.edu.au/people/nieminen/software.html

switch nargin
case 1
   nphi = ntheta;
   behaviour = 0;
case 2
   behaviour = 0;
otherwise
   % Everything has been specified
end

% theta goes from 0 to pi - we avoid the endpoints
% since they are mathematically troublesome
theta = ((1:ntheta)-0.5)/ntheta * pi;
% phi goes from 0 to 2*pi, 0 = 2*pi
phi = ((1:nphi)-1)/nphi * 2*pi;

if behaviour == 1
   % All we need are the vectors of the theta and phi values
   return
end

theta = theta.' * ones(1,nphi);
phi = ones(ntheta,1) * phi;

if behaviour == 2
   return
end

theta = theta(:);
phi = phi(:);

return
