# Supplementary material for: Displacement Detection Decoupling in Counter-Propagating Dual-Beams Optical Tweezers with Large-Sized Particle
Source: Sensors (Basel). 2020 Aug 31;20(17):4916. doi: 10.3390/s20174916 (PMC7506969; doi:10.3390/s20174916)
Supplement: Supplementary file 1 [file sensors-20-04916-s001.zip › SupplementaryFile/ott13Fieldzxm_10umAir_zeq10_release/calc_rotation_matrix.m]

function R = calc_rotation_matrix(  angle_vector )
% calc_rotation_matrix : finds coordinate transformation matrix
% for pure rotation.
%
% The rotation is specified by the angle vector, given by
% angle_vector = integral(0,t) angular_velocity_vector(t) dt
%
% x' = x * R; for row vector (or matrix of row vectors)
%
% NB: Since this  is an SI package, the angles are all in radians!
%
% PACKAGE INFO

if length(angle_vector)==2
    angle_vector=[0;angle_vector(:)];
end

R = [ (cos(angle_vector(2))*cos(angle_vector(3))) ...
      (sin(angle_vector(3))) ...
      (-sin(angle_vector(2)));
   (-sin(angle_vector(3))) ...
      (cos(angle_vector(1))*cos(angle_vector(3))) ...
      (-sin(angle_vector(1)));
   (sin(angle_vector(2))) ...
      (sin(angle_vector(1))) ...
      cos(angle_vector(1))*cos(angle_vector(2)) ];   

return
