# Supplementary material for: Displacement Detection Decoupling in Counter-Propagating Dual-Beams Optical Tweezers with Large-Sized Particle
Source: Sensors (Basel). 2020 Aug 31;20(17):4916. doi: 10.3390/s20174916 (PMC7506969; doi:10.3390/s20174916)
Supplement: Supplementary file 1 [file sensors-20-04916-s001.zip › SupplementaryFile/ott13Fieldzxm_10umAir_zeq10_release/Eshow.m]

function [Pall,Einx,Einy,Einz]=EshowCircle(px0,py0,pz0,pr,Nr,Nphi,n,m,a,b,wavelength,figNum)
%px0=0;py0=0;pz0=0;pr=10;Nr=101;Nphi=101;   %unit of length in wavelength in median
[phiMat,rMat]=meshgrid(linspace(-pi,pi,Nphi),linspace(0,pr,Nr));
dr=pr/(Nr-1);dphi=2*pi/(Nphi-1);
dA=rMat*dr*dphi*(wavelength^2);
px1=rMat.*cos(phiMat);py1=rMat.*sin(phiMat);
px=px0+px1;py=py0+py1;pz=pz0*ones(Nr,Nphi);
[structureoutput]=electromagnetic_field_xyz([px(:),py(:),pz(:)],[n;m],[a;b],[],[]);
Ein=structureoutput.Eincident;
Einx=reshape(Ein(:,1),Nr,Nphi); %Ï¡Êè¾ØÕó
Einy=reshape(Ein(:,2),Nr,Nphi);
Einz=reshape(Ein(:,3),Nr,Nphi);
Einall=full(sqrt(abs(Einx).^2+abs(Einy).^2+abs(Einz).^2));
IAin=(Einall.^2).*dA;Pall=sum(IAin(:));
figure(1+figNum),surface(px1,py1,abs(Einall)),colorbar
xlabel('x\lambda'),ylabel('y\lambda'),view(-37.5,30),title('Eall'),box on,grid on,Eall_zlim=get(gca,'zlim');
figure(2+figNum),surface(px1,py1,abs(Einx)),colorbar
xlabel('x\lambda'),ylabel('y\lambda'),view(-37.5,30),title('Ex'),box on,grid on,zlim(Eall_zlim)
figure(3+figNum),surface(px1,py1,abs(Einy)),colorbar
xlabel('x\lambda'),ylabel('y\lambda'),view(-37.5,30),title('Ey'),box on,grid on,zlim(Eall_zlim)
figure(4+figNum),surface(px1,py1,abs(Einz)),colorbar
xlabel('x\lambda'),ylabel('y\lambda'),view(-37.5,30),title('Ez'),box on,grid on,zlim(Eall_zlim);

xAxis=[flipud(px1(:,1));px1(2:end,(Nphi+1)/2)];
%ExAxis=[flipud(Einx(:,1));Einx(2:end,(Nphi+1)/2)];
%EzAxis=[flipud(Einz(:,1));Einz(2:end,(Nphi+1)/2)];
EallAxis=[flipud(Einall(:,1));Einall(2:end,(Nphi+1)/2)];
[A0Incident,indmax]=max(abs(EallAxis));
x0=xAxis(indmax)
[~,indmin]=min(abs(abs(EallAxis)-A0Incident/exp(1)));
w0Est=abs(xAxis(indmin))
ExAxis0=A0Incident*exp((-(xAxis-x0).^2)./(w0Est.^2));
figure(5+figNum),plot(xAxis,abs(EallAxis),'r'),grid on,xlabel('x\lambda'),ylabel('Eall')
%hold on,plot(xAxis,abs(ExAxis0),'g'),grid on
end
