# Supplementary material for: Displacement Detection Decoupling in Counter-Propagating Dual-Beams Optical Tweezers with Large-Sized Particle
Source: Sensors (Basel). 2020 Aug 31;20(17):4916. doi: 10.3390/s20174916 (PMC7506969; doi:10.3390/s20174916)
Supplement: Supplementary file 1 [file sensors-20-04916-s001.zip › SupplementaryFile/ott13Fieldzxm_10umAir_zeq10_release/farfield_matrix.m]

function [A_p,B_q] = farfield_matrix(n,m,theta,phi)
% farfield_matrix.m
% Finds matrices which return the far field from VSWF expansion coefficients
%
% usage
% [A_p,B_q] = farfield_matrix(n,m,theta,phi)
%
% then, the electric field is given by
% E=reshape(A_p*(a+2*p2)+B_q*(b+2*q2),length(theta(:)),3);
%
% each row of E is the field (in spherical coordinates) in the
% (theta,phi) direction (assuming a distance scaling factor of kr)
%
% This file is modified from "farfield.m" in the Optical tweezers toolbox 1.2,
% and calls on other functions from that software package.
%
% For details of the Optical tweezers toolbox, see:
% http://www.physics.uq.edu.au/people/nieminen/software.html
%(Copyright 2006-2012 The University of Queensland.)
%

[theta,phi] = matchsize(theta,phi);

A_p = zeros(length(theta)*3,length(n));
B_q = zeros(length(theta)*3,length(n));

for nn = 1:length(n)
   
   [B,C,P] = vsh(n(nn),m(nn),theta,phi);
   Nn = 1/sqrt(n(nn)*(n(nn)+1));
      
   
   A_p(:,nn) =  Nn * (-i)^(n(nn)+1)*reshape(C,1,length(theta)*3);
   B_q(:,nn) =  Nn * (-i)^n(nn)*reshape(B,1,length(theta)*3);      
   
   
end

return
