# Supplementary material for: Displacement Detection Decoupling in Counter-Propagating Dual-Beams Optical Tweezers with Large-Sized Particle
Source: Sensors (Basel). 2020 Aug 31;20(17):4916. doi: 10.3390/s20174916 (PMC7506969; doi:10.3390/s20174916)
Supplement: Supplementary file 1 [file sensors-20-04916-s001.zip › SupplementaryFile/ott13Fieldzxm_10umAir_zeq10_release/Fig4abcd.m]

clear,clc,format compact,format long,close all
gaussian_field_diff_main_x;
gaussian_field_diff_main_z;
figure(5),
subplot(1,2,1),legend('x_x=0.0\mum','x_x=0.3\mum','x_x=0.6\mum','x_x=0.9\mum')
set(gca,'FontSize',13)
subplot(1,2,2),legend('x_z=-2\mum','x_z=-1\mum','x_z=0\mum','x_z=1\mum')

annotation(fig4,'textbox',...
    [0.135 0.868 0.067 0.067],...
    'String',{'(a)'},...
    'LineStyle','none','FontSize',10);

% ´´½¨ textbox
annotation(fig4,'textbox',...
    [0.135 0.393 0.067 0.067],...
    'String',{'(b)'},...
    'LineStyle','none','FontSize',10);

annotation(fig5,'textbox',...
    [0.050 0.920 0.067 0.067],...
    'String',{'(c)'},...
    'LineStyle','none','FontSize',22);

% ´´½¨ textbox
annotation(fig5,'textbox',...
    [0.490 0.920 0.067 0.067],...
    'String',{'(d)'},...
    'LineStyle','none','FontSize',22);
figure(5),set(gcf,'position',[0,500,1143,478])
