# Supplementary material for: Displacement Detection Decoupling in Counter-Propagating Dual-Beams Optical Tweezers with Large-Sized Particle
Source: Sensors (Basel). 2020 Aug 31;20(17):4916. doi: 10.3390/s20174916 (PMC7506969; doi:10.3390/s20174916)
Supplement: Supplementary file 1 [file sensors-20-04916-s001.zip › SupplementaryFile/ott13Fieldzxm_10umAir_zeq10_release/Fig5abcd.m]

clear,clc,close all
D4N=4;D4V=linspace(6e-3,3e-3,D4N);lw=4;
colorMat=[255,0,0;...
          %255,51,0;...
          %255,102,0;...
          %255,153,0;...
          %255,255,0;...
          %153,255,0;...
          0,255,0;...
          %0,255,255;...
          0,0,255;...
          %102,0,255;...
          255,0,255;...
          %255,0,102;...
          170,170,170;...
          120,120,120]/255;
colorr=colorMat(:,1);colorg=colorMat(:,2);colorb=colorMat(:,3);
ax1V=zeros(D4N+1,1);ax2V=zeros(D4N+1,1);
ax3V=zeros(D4N+1,1);ax4V=zeros(D4N+1,1);
for kD4=1:D4N
    D4=D4V(kD4);
    gaussian_field_diff_main_x_zConst;
    gaussian_field_diff_main_z_xConst;

    %% ��ͼ
    if kD4==1
        fig1=figure(1);
        subplot(1,2,1);ax1V(kD4)=plot(xminV2,Betaxx2,'k','LineWidth',lw);
        xlabel('{\itx}_x (\mum)','FontSize', 14);ylabel('{\it\beta}_x_x (v/m)','FontSize', 14);ylim([-2e7,14e7])
        subplot(1,2,2);ax2V(kD4)=plot(xminV2,Betazz2,'k','LineWidth',lw);
        xlabel('{\itx}_x (\mum)','FontSize', 14);ylabel('{\it\beta}_z_z (V/m)','FontSize', 14);ylim([-2e5,14e5])
    end
    figure(1),subplot(1,2,1),hold on,
    ax1V(kD4+1)=plot(xminV2,Betaxx4,'color',[colorr(kD4),colorg(kD4),colorb(kD4)],'LineWidth',lw);
    xlim([0,1]);set( gca, 'FontSize', 14 );grid on;
    figure(1),subplot(1,2,2),hold on,
    ax2V(kD4+1)=plot(xminV2,Betazz4,'color',[colorr(kD4),colorg(kD4),colorb(kD4)],'LineWidth',lw);
    xlim([0,1]);set( gca, 'FontSize', 14 );grid on;

    fpz=0.5e3;fpx=2.5e3;
    SNRx=20*log10(abs(Betaxx2*fpz./(Betaxz2*fpx)));
    SNRz=20*log10(abs(Betazz2*fpx./(Betazx2*fpz)));
    SNRx(xminV2==0)=NaN;SNRz(xminV2==0)=NaN;
    SNRx2=20*log10(abs(Betaxx4*fpz./(Betaxz4*fpx)));
    SNRz2=20*log10(abs(Betazz4*fpx./(Betazx4*fpz)));
    SNRx2(xminV2==0)=NaN;SNRz2(xminV2==0)=NaN;
    if kD4==1
        fig4=figure(4);
        subplot(1,2,1);ax3V(kD4)=plot(xminV2,-SNRx,'k','LineWidth',lw);
        xlabel('{\itx}_x (\mum)','FontSize', 14);ylabel('{\itR}_x_z (dB)','FontSize', 14)
        subplot(1,2,2);ax4V(kD4)=plot(xminV2,-SNRz,'k','LineWidth',lw);
        xlabel('{\itx}_x (\mum)','FontSize', 14);ylabel('{\itR}_z_x (dB)','FontSize', 14)
    end
    figure(4),subplot(1,2,1),hold on,
    ax3V(kD4+1)=plot(xminV2,-SNRx2,'color',[colorr(kD4),colorg(kD4),colorb(kD4)],'LineWidth',lw);
    xlim([0,1]);set( gca, 'FontSize', 14 );grid on;ylim([-70,20])
    figure(4),subplot(1,2,2),hold on,
    ax4V(kD4+1)=plot(xminV2,-SNRz2,'color',[colorr(kD4),colorg(kD4),colorb(kD4)],'LineWidth',lw);
    xlim([0,1]);set( gca, 'FontSize', 14 );grid on;ylim([-70,20])
    
end
LegStrQ=cell(kD4+1,1);LegStrQ{1}='Conventional QPD';LegStrR=LegStrQ;
for kD4=1:D4N
LegStrQ{kD4+1}=['{\itD}_i_r_i_s = ',num2str(D4V(kD4)*1e3,'%1.0f'),'mm Modified QPD'];
LegStrR{kD4+1}=['{\itD}_i_r_i_s = ',num2str(D4V(kD4)*1e3,'%1.0f'),'mm Modified QPD '];
end
leg1=legend(ax1V,LegStrQ,'FontSize', 13,'Location','NorthEast');
leg2=legend(ax2V,LegStrR,'FontSize', 13,'Location','NorthEast');
leg3=legend(ax3V,LegStrQ,'FontSize', 13,'Location','SouthEast');
leg4=legend(ax4V,LegStrR,'FontSize', 13,'Location','SouthEast');


annotation(fig1,'textbox',...
    [0.050 0.92 0.067 0.067],...
    'String',{'(c)'},...
    'LineStyle','none','FontSize',22);
annotation(fig1,'textbox',...
    [0.490 0.92 0.067 0.067],...
    'String',{'(d)'},...
    'LineStyle','none','FontSize',22);
figure(1),set(gcf,'position',[0,500,1143,478])
annotation(fig4,'textbox',...
    [0.050 0.92 0.067 0.067],...
    'String',{'(a)'},...
    'LineStyle','none','FontSize',22);
annotation(fig4,'textbox',...
    [0.490 0.92 0.067 0.067],...
    'String',{'(b)'},...
    'LineStyle','none','FontSize',22);
figure(1),set(gcf,'position',[0,500,1143,478])
figure(4),set(gcf,'position',[0,500,1143,478])
