# Supplementary material for: Displacement Detection Decoupling in Counter-Propagating Dual-Beams Optical Tweezers with Large-Sized Particle
Source: Sensors (Basel). 2020 Aug 31;20(17):4916. doi: 10.3390/s20174916 (PMC7506969; doi:10.3390/s20174916)
Supplement: Supplementary file 1 [file sensors-20-04916-s001.zip › SupplementaryFile/ott13Fieldzxm_10umAir_zeq10_release/Fig5ef.m]

clear,clc,close all
D4N=4;D4V=linspace(6e-3,3e-3,D4N);lw=4;
colorMat=[255,0,0;...
          %255,51,0;...
          %255,102,0;...
          %255,153,0;...
          %255,255,0;...
          %153,255,0;...
          0,255,0;...
          %0,255,255;...
          0,0,255;...
          %102,0,255;...
          255,0,255;...
          %255,0,102;...
          170,170,170;...
          120,120,120]/255;
colorr=colorMat(:,1);colorg=colorMat(:,2);colorb=colorMat(:,3);
ax3V=zeros(D4N+1,1);ax4V=zeros(D4N+1,1);
for kD4=1:D4N
    D4=D4V(kD4);
    gaussian_field_diff_main_x_zConst_nonlinearity;
    gaussian_field_diff_main_z_xConst_nonlinearity;

    %% ��ͼ
    if kD4==1
        fig5=figure(5);
        subplot(1,2,1);ax3V(kD4)=plot(xV2*1e6,NLxx2,'k','LineWidth',lw);
        xlabel('{\itx}_x (\mum)','FontSize', 14);ylabel('{\it\eta}_x_x (dB)','FontSize', 14)
        subplot(1,2,2);ax4V(kD4)=plot(zV2*1e6,NLzz1,'k','LineWidth',lw);
        xlabel('{\itx}_z (\mum)','FontSize', 14);ylabel('{\it\eta}_z_z (dB)','FontSize', 14)
    end
    figure(5),subplot(1,2,1),hold on,
    ax3V(kD4+1)=plot(xV2*1e6,NLxx4,'color',[colorr(kD4),colorg(kD4),colorb(kD4)],'LineWidth',lw);
    xlim([0,1]);set( gca, 'FontSize', 14 );grid on;xlim([0,1]),ylim([-90,-45])
    figure(5),subplot(1,2,2),hold on,
    ax4V(kD4+1)=plot(zV2*1e6,NLzz3,'color',[colorr(kD4),colorg(kD4),colorb(kD4)],'LineWidth',lw);
    xlim([0,1]);set( gca, 'FontSize', 14 );grid on;xlim([-2,2]),ylim([-120,-0])
    
end
LegStrQ=cell(kD4+1,1);LegStrQ{1}='Conventional QPD';LegStrR=LegStrQ;
for kD4=1:D4N
LegStrQ{kD4+1}=['{\itD}_i_r_i_s = ',num2str(D4V(kD4)*1e3,'%1.0f'),'mm Modified QPD'];
LegStrR{kD4+1}=['{\itD}_i_r_i_s = ',num2str(D4V(kD4)*1e3,'%1.0f'),'mm Modified QPD '];
end
leg3=legend(ax3V,LegStrQ,'FontSize', 13,'Location','SouthEast');
leg4=legend(ax4V,LegStrR,'FontSize', 13,'Location','SouthEast');

annotation(fig5,'textbox',...
    [0.050 0.92 0.067 0.067],...
    'String',{'(e)'},...
    'LineStyle','none','FontSize',22);
annotation(fig5,'textbox',...
    [0.490 0.92 0.067 0.067],...
    'String',{'(f)'},...
    'LineStyle','none','FontSize',22);
figure(5),set(gcf,'position',[0,500,1143,478])
