# Supplementary material for: Displacement Detection Decoupling in Counter-Propagating Dual-Beams Optical Tweezers with Large-Sized Particle
Source: Sensors (Basel). 2020 Aug 31;20(17):4916. doi: 10.3390/s20174916 (PMC7506969; doi:10.3390/s20174916)
Supplement: Supplementary file 1 [file sensors-20-04916-s001.zip › SupplementaryFile/ott13Fieldzxm_10umAir_zeq10_release/gaussian_field_diff_main_x.m]

%clear,clc,format compact,format long,close all

Nany=4; %°ë±ßÓÃÆæÊý
xminV=linspace(0,0.9,Nany);  %1um·¶Î§ÄÚ³öÏÖ»·ÌØÕ÷
VxV=zeros(1,Nany); VzV=zeros(1,Nany); w0Est3V=zeros(1,Nany);

for kv=1:Nany
    kv,xmin=xminV(kv);zPoint=0;D4=14e-3;
    figShow=1;BaffleSet=1;
    gaussian_field_diff_x_zConst;
    VzV(kv)=Vz;
    VxV(kv)=Vx;
    %w0Est3V(kv)=w0Est3;
end


%%
% VxV2=[VxV,-fliplr(VxV(1:end-1))];
% xminV2=[xminV,-fliplr(xminV(1:end-1))]*wavelength*1e6;
% VzV2=[VzV,fliplr(VzV(1:end-1))];
% 
% Incl=abs(xminV2)<0.2;
% pow2=mean(VzV2(Incl));
% 
% Dx2=(-VxV2./pow2);
% figure(1),plot(xminV2,Dx2,'b','LineWidth',1.5)
% % load('I_QPD.mat','xV','QuadX','pow');
% % Dx=(QuadX/pow);
% % figure(1),hold on,plot(xV,Dx,'b-','LineWidth',1.5)
% % DDx=Dx-interp1(xminV2,Dx2,xV);
% % figure(1),hold on,plot(xV,DDx,'k-','LineWidth',1.5)
% 
% Dz2=((VzV2-mean(VzV2))/pow2);
% figure(2),plot(xminV2,Dz2,'b','LineWidth',1.5)
% 
% 
% % load('I_QPD.mat','xV','Itot','pow');
% % Dz=((Itot-mean(Itot))/pow);
% % figure(2),hold on,plot(xV,Dz,'b-','LineWidth',1.5)
% % DDz=Dz-interp1(xminV2,Dz2,xV);
% % figure(2),hold on,plot(xV,DDz,'k-','LineWidth',1.5)
