# Supplementary material for: Displacement Detection Decoupling in Counter-Propagating Dual-Beams Optical Tweezers with Large-Sized Particle
Source: Sensors (Basel). 2020 Aug 31;20(17):4916. doi: 10.3390/s20174916 (PMC7506969; doi:10.3390/s20174916)
Supplement: Supplementary file 1 [file sensors-20-04916-s001.zip › SupplementaryFile/ott13Fieldzxm_10umAir_zeq10_release/gaussian_field_diff_main_x_zConst.m]

%clear,clc,format compact,format long,close all

Nany=13; %°ë±ßÓÃÆæÊý
xminV=[1:-0.1:0.1,0.05,0.025,0];  %1um·¶Î§ÄÚ³öÏÖ»·ÌØÕ÷
VxV=zeros(2,Nany); VzV=zeros(2,Nany);
VxV3=zeros(2,Nany); VzV3=zeros(2,Nany);
sdx=0.001;
for kv=1:Nany
    kv;xmin=xminV(kv);zPoint=0;figShow=0;
    %D4=8e-3;
    BaffleSet=1;gaussian_field_diff_x_zConst;
    VxV(1,kv)=Vx;VzV(1,kv)=Vz;VxV3(1,kv)=Vx3;VzV3(1,kv)=Vz3;
    xmin=xmin+sdx;
    BaffleSet=0;gaussian_field_diff_x_zConst;
    VxV(2,kv)=Vx;VzV(2,kv)=Vz;VxV3(2,kv)=Vx3;VzV3(2,kv)=Vz3;
end

%% »æÍ¼
%close all
VxV2=[-VxV,fliplr(VxV(:,1:end-1))];
VzV2=[ VzV,fliplr(VzV(:,1:end-1))];
VxV4=[-VxV3,fliplr(VxV3(:,1:end-1))];
VzV4=[ VzV3,fliplr(VzV3(:,1:end-1))];
xminV2=[-xminV,fliplr(xminV(1:end-1))]*wavelength*1e6;
signx=2*(xminV2>0)-1;
Betaxx2=(VxV2(2,:)-VxV2(1,:))./(sdx*wavelength*signx);
Betazx2=(VzV2(2,:)-VzV2(1,:))./(sdx*wavelength*signx);
Betaxx4=(VxV4(2,:)-VxV4(1,:))./(sdx*wavelength*signx);
Betazx4=(VzV4(2,:)-VzV4(1,:))./(sdx*wavelength*signx);
