# Supplementary material for: Displacement Detection Decoupling in Counter-Propagating Dual-Beams Optical Tweezers with Large-Sized Particle
Source: Sensors (Basel). 2020 Aug 31;20(17):4916. doi: 10.3390/s20174916 (PMC7506969; doi:10.3390/s20174916)
Supplement: Supplementary file 1 [file sensors-20-04916-s001.zip › SupplementaryFile/ott13Fieldzxm_10umAir_zeq10_release/gaussian_field_diff_main_x_zConst_nonlinearity.m]

%clear,clc,format compact,format long,close all

Nany=13; %°ë±ßÓÃÆæÊý
xminV=[1:-0.1:0.1,0.05,0.025,0];

VxV=zeros(1,Nany); 
VxV3=zeros(1,Nany);
sdx=0.001;
for kv=1:Nany
    kv;xmin=xminV(kv);zPoint=0;figShow=0;
    %D4=8e-3;
    BaffleSet=1;gaussian_field_diff_x_zConst;
    VxV(1,kv)=Vx;VxV3(1,kv)=Vx3;
end

%% »æÍ¼
%close all
VxV2=[-VxV,fliplr(VxV(:,1:end-1))];
VxV4=[-VxV3,fliplr(VxV3(:,1:end-1))];
xminV2=[-xminV,fliplr(xminV(1:end-1))];
xV2=xminV2*wavelength;
NLxx2=NonlinearityComp(xV2,VxV2);NLxx2(Nany)=nan;
%figure(5),subplot(121),plot(xV2*1e6,NLxx2,'r-','LineWidth',1),xlim([0,1])
NLxx4=NonlinearityComp(xV2,VxV4);NLxx4(Nany)=nan;
%figure(5),subplot(121),plot(xV2*1e6,NLxx4,'b-','LineWidth',1),xlim([0,1])
