# Supplementary material for: Displacement Detection Decoupling in Counter-Propagating Dual-Beams Optical Tweezers with Large-Sized Particle
Source: Sensors (Basel). 2020 Aug 31;20(17):4916. doi: 10.3390/s20174916 (PMC7506969; doi:10.3390/s20174916)
Supplement: Supplementary file 1 [file sensors-20-04916-s001.zip › SupplementaryFile/ott13Fieldzxm_10umAir_zeq10_release/gaussian_field_diff_main_z.m]

clear,clc,format compact,format long,
%close all

Nany=4;
xminV=linspace(-2,1,Nany);
VxV=zeros(1,Nany); PoptallV=zeros(1,Nany);%w0Est3V=zeros(close1,Nany);
for kv=1:Nany
    kv,xmin=xminV(kv);xPoint=0;D4=15e-3;
    figShow=1;BaffleSet=1;
    gaussian_field_diff_z_xConst;
    PoptallV(kv)=Poptall;
    VxV(kv)=Vx;
    %w0Est3V(kv)=w0Est3;w0Est3
end

%%
% close all
% 
% %  save('Ix8.mat','xminV2','VxV2');
% %  save('Itot8.mat','xminV2','PoptallV2')
% 
% figure(1),plot(xminV,VxV,'r','LineWidth',1.5)
% %  load('Ix6.mat','xminV2','VxV2');
% %  figure(1),hold on,plot(xminV2,VxV2,'b-','LineWidth',1.5)
% xlim([-8.5,8.5])
% 
% figure(2),plot(xminV,PoptallV,'r','LineWidth',1.5)
% %  load('Itot6.mat','xminV2','PoptallV2')
% %  figure(2),hold on,plot(xminV2,PoptallV2,'b-','LineWidth',1.5)
% xlim([-8.5,8.5])
