# Supplementary material for: Displacement Detection Decoupling in Counter-Propagating Dual-Beams Optical Tweezers with Large-Sized Particle
Source: Sensors (Basel). 2020 Aug 31;20(17):4916. doi: 10.3390/s20174916 (PMC7506969; doi:10.3390/s20174916)
Supplement: Supplementary file 1 [file sensors-20-04916-s001.zip › SupplementaryFile/ott13Fieldzxm_10umAir_zeq10_release/gaussian_field_diff_main_z_xConst_nonlinearity.m]

%clear,clc,format compact,format long,close all


zminV=[2:-0.1:0.1,0.05,0.025,0];  %1um·¶Î§ÄÚ³öÏÖ»·ÌØÕ÷
Nany=length(zminV); %°ë±ßÓÃÆæÊý
% zminV=1:-0.025:0;
% Nany=length(zminV); %°ë±ßÓÃÆæÊý

zminV2=[-zminV,fliplr(zminV(1:end-1))];
VzV=zeros(1,2*Nany-1);
VzV3=zeros(1,2*Nany-1);
sdx=0.001;
for kv=1:2*Nany-1
    kv;xPoint=0;xmin=zminV2(kv);figShow=0;
    %D4=8e-3;
    BaffleSet=1;gaussian_field_diff_z_xConst2;
    VzV(kv)=Vz;VzV3(kv)=Vz3;
end

%% »æÍ¼
%close all
zV2=zminV2*wavelength;
NLzz1=NonlinearityComp(2*zV2,VzV)/2;
%figure(5),hold on,subplot(122),plot(zV2*1e6,NLxx1,'r-','LineWidth',1),%xlim([-0.5,0.5])
NLzz3=NonlinearityComp(2*zV2,VzV3)/2;
% figure(5),hold on,subplot(122),plot(zV2*1e6,NLxx3,'b-','LineWidth',1),%xlim([-0.5,0.5])
