# Supplementary material for: Displacement Detection Decoupling in Counter-Propagating Dual-Beams Optical Tweezers with Large-Sized Particle
Source: Sensors (Basel). 2020 Aug 31;20(17):4916. doi: 10.3390/s20174916 (PMC7506969; doi:10.3390/s20174916)
Supplement: Supplementary file 1 [file sensors-20-04916-s001.zip › SupplementaryFile/ott13Fieldzxm_10umAir_zeq10_release/gaussian_field_diff_z_xConst2.m]

% calculation of D-Shape mirror detection scheme in a Gaussian beam trap
%clear,
%clc,format compact,format long,close all
%ÇëÍ³Ò»ÓÃ¹ú¼Ê±ê×¼µ¥Î»
aaxis=3;
% Specify refractive indices
n_medium = 1;
n_particle = 1.47;
n_relative = n_particle/n_medium;

% If you want to give all measurements in wavelengths in the surrounding
% medium, then:
wavelength0 = 1.064e-6;
wavelength = wavelength0 / n_medium;
% else you can give it in any units you want. Only k times lengths matters
k = 2*pi/wavelength;

beam_power=300e-3;
radius = 5e-6;
zeq=10;
matI3Name=sprintf('I3_r%.2fum_x%.4f_z%.4f.mat',...
                       radius*1e6,xPoint,xmin+zeq);
if exist(matI3Name,'file') && figShow==0
    load(matI3Name,'x2','I3','Ns','dA'); 
else

Nmax = ka2nmax(k*radius);
%     if Nmax < 12
%         Nmax = 12;
%     end

% Specify the beam width. We can either start with the numerical
% aperture (NA) or the beam convergence angle. Either way, we convert
% to the equivalent paraxial beam waist, which is the w0 we put into the
% paraxial beam to obtain the desired (non-paraxial) far field.
% For a Gaussian beam: w0 = 2/(k*tan(theta))
NA = 0.15;
NA_condenser = 0.15;
beam_angle = asin(NA/n_medium)*180/pi;
w0 = lg_mode_w0( [ 0 0 ], beam_angle )

% Polarisation. [ 1 0 ] is plane-polarised along the x-axis, [ 0 1 ] is
% y-polarised, and [ 1 -i ] and [ 1 i ] are circularly polarised.
polarisation = [ 1 0 ];

% Location of the focal point relative to the particle. These are the
% [ x y z ] coordinates.
beam_offset = [ 0 0 0];
tic;
%[n,m,a0,b0] = bsc_pointmatch_focalplane(Nmax,1,[ 0 0 w0 1 polarisation]);farfieldFlag=0;
[n,m,a0,b0] = bsc_pointmatch_farfield(Nmax,1,[ 0 0 w0 1 polarisation 90 beam_offset ]);farfieldFlag=1;
[a,b,n,m] = make_beam_vector(a0,b0,n,m,Nmax);
toc;

%% normalize total momentum of wave sum to 1. Not good for SI EM field.
%root power for nomalization to a and b individually.
pwr = sqrt(sum( abs(a).^2 + abs(b).^2 ));
a=a/pwr;
b=b/pwr;
a=EAbsDecompose(a,beam_power,w0*wavelength,pwr,NA,farfieldFlag);  %Çó¹é»¯¹â³¡Ç¿¶ÈµÄ¾ø¶ÔÖµ
b=EAbsDecompose(b,beam_power,w0*wavelength,pwr,NA,farfieldFlag);  %Çó¹é»¯¹â³¡Ç¿¶ÈµÄ¾ø¶ÔÖµ

%% Insert tmatrix here %%
T = tmatrix_mie(Nmax,k,k*n_relative,radius);
% regular expansion is used for the incident field and scattered field
%  so the T-matrix in the absence of a scatterer is a zero matrix

%% calculate the pq coefficients for the sphere.
%zeq=10;
% Æ½ºâµãÈýÎ¬·½Õó
if aaxis<3
    %xmin=0;
    xmax=0;Nnum=101;    %Çë±£Ö¤NnumÎªÆæÊý,xmin=-xmax  ×î´ó·¶Î§Õý¸º3
else
    %xmin=0;
    xmax=10;Nnum=101;    %Çë±£Ö¤NnumÎªÆæÊý,xmin=-xmax
end

dx = linspace(xmin,xmax,Nnum);ddx=(dx(2)-dx(1))*wavelength;
% Now work out spherical coordinates for the displacements:
if(aaxis==1)
    [rt,theta_dx,phi_dx]=xyz2rtp(dx,0,zeq); % Displacement along (x,y,z) axis
elseif(aaxis==2)
    [rt,theta_dx,phi_dx]=xyz2rtp(0,dx,zeq); 
elseif(aaxis==3)
    [rt,theta_dx,phi_dx]=xyz2rtp(xPoint,0,zeq+xmin);   
    if(length(phi_dx)==1) %This seems to be a problem
        phi_dx=phi_dx*ones(size(theta_dx));
    end
else
    warning('axis must be 1, 2, or 3.')
end
tic;
%for nr = 1:length(dx)
nr=1;
    Rot = z_rotation_matrix(theta_dx(nr),phi_dx(nr)); %calculates an appropriate axis rotation off z.
    D = wigner_rotation_matrix(Nmax,Rot);
    
    [A,B] = translate_z(Nmax,rt(nr));
    a2 = D'*(  A * D*a +  B * D*b ); % Wigner matricies here are hermitian. Therefore in MATLAB the D' operator is the inverse of D.
    b2 = D'*(  A * D*b +  B * D*a ); % In MATLAB operations on vectors are done first, therefore less calculation is done on the matricies.
    
    pq = T * [ a2; b2 ];  %a2,b2Ö»¶ÔÐ¡·¶Î§ÊÊÓÃ
    p = pq(1:length(pq)/2);
    q = pq(length(pq)/2+1:end);
    
    % Now translate the scattered field back into the original reference frame
    [A2,B2] = translate_z(Nmax,-rt(nr));
    p2 = D'*(  A2 * D*p +  B2 * D*q );
    q2 = D'*(  A2 * D*q +  B2 * D*p );
    
%end
    clear A B D T %A2 B2
toc;

%% compute the scattered gaussian field
%²ÎÊýÅäÖÃ
px0=0;py0=0;pz0=zeq+xmin;pa0=10;Ns0=2^8;Ns=2^10;        %unit of length in wavelength in median
f0=18.4e-3;f2=f0;                                 %¸³ÖµÇ°ºóÍ¸¾µµÄ½¹¾à,µ¥Î»:Ã×
D0=tan(asin(NA_condenser*7/3/n_medium))*f0*2;D2=D0;   %¸³ÖµÇ°ºóÍ¸¾µµÄ¿×¾¶,µ¥Î»:Ã×
d0=f0+0e-6;                                       %Ç°Í¸¾µµ½¾Û½¹Ãæ
d1=f2+0e-6;%zeq*wavelength;                        %¸³Öµ¾Û½¹Ãæµ½ºóÍ¸¾µµÄ¾àÀë,µ¥Î»:Ã×
d2=1;
%figShow=0;

pa=pa0*Ns/Ns0;  
paV=(-Ns/2:(Ns/2-1))*2*pa/Ns;  %Ns/2+1ÊÇ£°Î»ÖÃ
L1=2*pa*wavelength;
x1=meshgrid(paV)*wavelength;
x1V=paV*wavelength; %clear paV
pInd=(Ns-Ns0)/2+2:(Ns-Ns0)/2+Ns0;paV0=paV(pInd)+px0;pbV0=paV(pInd)+py0;
[paM0,pbM0]=meshgrid(paV0,pbV0);
dA=(2*pa*wavelength/Ns)^2;
matFileName=sprintf('r%.2fum_x%.4f_z%.4f_NA%.2f_zeq%.1f_pz0%.1f_dz%.1f_Nmax%d_pa0%.1f.mat',...
                       radius*1e6,xPoint,zeq+xmin,NA,zeq,pz0,(d1-f2)/wavelength,Nmax,pa0)
if exist(matFileName,'file')
    load(matFileName,'a','b','a2','b2','px0','py0','pz0','pa0','Ns0','Ns','Eout0x','pa','paV')
else
    tic;
    Eout0x=zeros(Ns0-1,Ns0-1);
    for kc=1:Ns0-1
       disp(kc)
       Es=electromagnetic_field_xyz([paM0(:,kc),pbM0(:,kc),pz0*ones(Ns0-1,1)],[n;m],[a+p2;b+q2],[],[]);
       Ein=Es.Eincident;
       Eout0x(:,kc)= Ein(:,1);
    end
    toc;
    clear Eouts paM0 pbM0
    save(matFileName,'a','b','a2','b2','px0','py0','pz0','pa0','Ns0','Ns','Eout0x','pa','paV');
end

U1=zeros(Ns,Ns);U1(pInd,pInd)=Eout0x;  %clear Eout0x
Poutx=sum(sum(Eout0x.*conj(Eout0x).*dA))
% Pouty=sum(sum(Eout0y.*conj(Eout0y).*dA))
% Poutz=sum(sum(Eout0z.*conj(Eout0z).*dA))
% Poutall=Poutx+Pouty+Poutz

%w0=0.45;
z0 = pi*(w0*wavelength)^2/wavelength/wavelength;
w_th=sqrt(w0^2*((pz0)^2/z0^2+1));   %w in wavelength in median
NA_th=sin(w_th/pz0)*n_medium;
 
%% assign diffraction plane with spherical wavefunctions
tic;
lamda=wavelength;k=2*pi/lamda;            %¸³Öµ²¨³¤¡¢²¨Êý
gmmac=2.2;

% ¹Û²ìU1
% U1Check;
% U1->U2
U1(1,:)=0;U1(:,1)=0;
tic;U1=U1.*exp(1j*k/2/d1*(x1.^2+(x1').^2));
%clear x1 
U1=fft2(U1);
U1=fftshift(U1);                         %Íê³É¸µÀïÒ¶±ä»»
L2=Ns*lamda*d1/L1;
x2V=(-Ns/2:Ns/2-1)*L2/Ns;                %Éú³É¹Û²ìÆÁxÖá×ø±ê  %ÖÐ¼äµãNs/2+1
x2=meshgrid(x2V);                        %Éú³É¹Û²ìÆÁ¶þÎ¬×ø±êÍø¸ñ
U2=U1.*exp(1j*k*d1)/(1j*lamda*d1).*exp(1j*k/2/d1*(x2.^2+(x2').^2))/Ns*(lamda*d1);toc;   %µÃµ½¹Û²ìÆÁÉÏµÄ¹â³¡·Ö²¼U (x,y)
U2(1,:)=0;U2(:,1)=0;
%clear U1;

% ¹Û²ìU2
%kv0=8;U2Check;
% ´ÓºóÍ¸¾µµ½ÏñÃæ
tic;U3=U2.*((x2.^2+(x2').^2)<(D2/2)^2);
U3=U3.*exp(-1j*k.*(x2.^2+(x2').^2)/2/f2);
kethiV=(-Ns/2:(Ns/2-1))/L2; %¸ø³öÆµÓò×ø±ê
kethi=meshgrid(kethiV);
U3=fft2(U3);                 %ÑÜÉäÃæÉÏ¹â³¡µÄ¸µÀïÒ¶±ä»»
U3=U3.*exp(1j*k*d2.*(1-lamda.*lamda.*(kethi.^2+(kethi').^2)./2));     %¹â³¡µÄÆµÆ×Óë´«µÝº¯ÊýÏà³Ë
clear kethi
U3(1,:)=0;U3(:,1)=0;
U3=ifft2(U3);               %ÔÚ¹Û²ìÆÁÉÏµÄ¹â³¡·Ö²¼
U3(1,:)=0;U3(:,1)=0;
L3=L2;x3V=x2V;toc;

% ¹Û²ìU3
kv0=4;zU3Flag=1;
U3Check2;
L1,L2,L3,dL1=L1/Ns,dL2=L2/Ns,dL3=L3/Ns

%% DÐÎ¾µ»òÕßËÄÏóÏÞÌ½²âÆ÷Ä£ÐÍ 
x2=x2(2:end,2:end);I3=U3(2:end,2:end).*conj(U3(2:end,2:end));clear U3
D3=12e-3;                            %%×ª»¯ÎªÌ½²âÆ÷½ØÃæÐ¡ÇøÓò
x3V=x2(1,:)';
cinds=find(x3V>-D3/2,1,'first');
cinde=Ns-cinds;
I3=I3(cinds:cinde,cinds:cinde);
x2=x2(cinds:cinde,cinds:cinde);x3V=x2(1,:)';Ns=length(x3V)+1;
save(matI3Name,'x2','I3','Ns','dA');
end
BS_ratio=0.1;x_ratio=0.15;y_ratio=x_ratio;z_ratio=x_ratio;
aopt=0.85;Rdiff=1e5;Rmon=1e4;

%´«Í³DÐÎ×´¾µ·¨
Poptx1=(sum(sum(I3(:,1:Ns/2-1)))+sum(I3(:,Ns/2))/2)*dA*BS_ratio*x_ratio;
Poptx2=(sum(sum(I3(:,Ns/2+1:Ns-1)))+sum(I3(:,Ns/2))/2)*dA*BS_ratio*x_ratio;
Popty1=(sum(sum(I3(1:Ns/2-1,:)))+sum(I3(Ns/2,:))/2)*dA*BS_ratio*y_ratio;
Popty2=(sum(sum(I3(Ns/2+1:Ns-1,:)))+sum(I3(Ns/2,:))/2)*dA*BS_ratio*y_ratio;
Poptall=(Poptx1+Poptx2)/x_ratio*z_ratio;
Vx=(Poptx1-Poptx2)*aopt*Rdiff;
Vy=(Popty1-Popty2)*aopt*Rdiff;
Vz=Poptall*aopt*Rmon;

% %¼ÓÒÆ¶¯¹âÀ»
% %Ñ°ÕÒ¹âÇ¿ÖÐÐÄ
% if BaffleSet
%     D5=7e-3;I4=I3.*((x2.^2+(x2').^2)<(D5/2)^2); %ÏÈÕÒµ½Ô²µãÖÐÐÄ
% %      I5=power(I4,1/2.2);
% %     %figure(10),imagesc(x3V,x3V,I5,[0,max(I5(:))]),colormap(gray)
% %     figure(11),plot(x3V,I5(Ns2/2,:),'b-')
%     I4(I4<0.85*max(I4(:)))=0;
%     sumI4=sum(sum(I4));
%     xCenter=sum(sum( x2  .*I4))/sumI4;
%     yCenter=sum(sum((x2').*I4))/sumI4;
% end
% %D4=6e-3;
% %ÒÔÔ²µãÖÐÐÄÉèÖÃ¹âÀ»
xCenter=0;yCenter=0;
I3=I3.*(((x2-xCenter).^2+(x2'-yCenter).^2)<(D4)^2);
% % x3V=x2(1,:)';
% % I5=power(I3,1/2.2);
% % figure(10),imagesc(x3V,x3V,I5,[0,max(I5(:))]),colormap(gray)
% % figure(11),plot(x3V,I5(Ns/2,:),'b-')

Poptx1=(sum(sum(I3(:,1:Ns/2-1)))+sum(I3(:,Ns/2))/2)*dA*BS_ratio*x_ratio;
Poptx2=(sum(sum(I3(:,Ns/2+1:Ns-1)))+sum(I3(:,Ns/2))/2)*dA*BS_ratio*x_ratio;
Popty1=(sum(sum(I3(1:Ns/2-1,:)))+sum(I3(Ns/2,:))/2)*dA*BS_ratio*y_ratio;
Popty2=(sum(sum(I3(Ns/2+1:Ns-1,:)))+sum(I3(Ns/2,:))/2)*dA*BS_ratio*y_ratio;
Vx3=(Poptx1-Poptx2)*aopt*Rdiff;
Vy3=(Popty1-Popty2)*aopt*Rdiff;
Poptall3=(Poptx1+Poptx2)/x_ratio*z_ratio;
Vz3=Poptall3*aopt*Rmon;
%Vz3=(Poptall-2*Poptall3)*aopt*Rmon;
