# Supplementary material for: Displacement Detection Decoupling in Counter-Propagating Dual-Beams Optical Tweezers with Large-Sized Particle
Source: Sensors (Basel). 2020 Aug 31;20(17):4916. doi: 10.3390/s20174916 (PMC7506969; doi:10.3390/s20174916)
Supplement: Supplementary file 1 [file sensors-20-04916-s001.zip › SupplementaryFile/ott13Fieldzxm_10umAir_zeq10_release/iseven.m]

function x = iseven(value)
% Determines if an integer is even
% Input: iseven(integer)
% Output: '1' if even and '0' if odd
%
% Warning: Plays up if the the integer is of the order 10^16
%
% This file is part of the package Optical tweezers toolbox 1.3
% Copyright 2006-2013 The University of Queensland.
% See README.txt or README.m for license and details.
%
% http://www.physics.uq.edu.au/people/nieminen/software.html

x = mod(mod(value,2)+1,2);
