# Supplementary material for: Displacement Detection Decoupling in Counter-Propagating Dual-Beams Optical Tweezers with Large-Sized Particle
Source: Sensors (Basel). 2020 Aug 31;20(17):4916. doi: 10.3390/s20174916 (PMC7506969; doi:10.3390/s20174916)
Supplement: Supplementary file 1 [file sensors-20-04916-s001.zip › SupplementaryFile/ott13Fieldzxm_10umAir_zeq10_release/ka2nmax.m]

function Nmax = ka2nmax(ka)
% ka2nmax.m - Finds a reasonable maximum order to truncate at given
%             a size parameter ka
%
% Returns Nmax = ka + 3 (ka)^(1/3)
%
% PACKAGE INFO

Nmax = ka + 3 * ka.^(1/3);
Nmax = ceil(Nmax);

return
