# Supplementary material for: Displacement Detection Decoupling in Counter-Propagating Dual-Beams Optical Tweezers with Large-Sized Particle
Source: Sensors (Basel). 2020 Aug 31;20(17):4916. doi: 10.3390/s20174916 (PMC7506969; doi:10.3390/s20174916)
Supplement: Supplementary file 1 [file sensors-20-04916-s001.zip › SupplementaryFile/ott13Fieldzxm_10umAir_zeq10_release/laguerre.m]

function Lpl = laguerre(p,l,x)
% laguerre.m - associated Laguerre function
%
% Usage:
% L = laguerre(p,l,x)
%
% p and l must be integer scalars greater than zero
%
% Warning: this is a naive direct calculation, so might be slow or unstable
% for large p and/or l.
%
% PACKAGE INFO

Lpl = nchoosek(p+l,p) * ones(size(x)); 

for m = 1:p
    Lpl = Lpl + (-1)^m/factorial(m) * nchoosek(p+l,p-m) * x.^m;
end

return
