# Supplementary material for: Displacement Detection Decoupling in Counter-Propagating Dual-Beams Optical Tweezers with Large-Sized Particle
Source: Sensors (Basel). 2020 Aug 31;20(17):4916. doi: 10.3390/s20174916 (PMC7506969; doi:10.3390/s20174916)
Supplement: Supplementary file 1 [file sensors-20-04916-s001.zip › SupplementaryFile/ott13Fieldzxm_10umAir_zeq10_release/legendrerow.m]

function pnm=legendrecol(n,theta)
% legendrerow.m : Gives the spherical coordinate recursion in m for a given
%                 n, theta.
%
% Usage:
% pnm = legendrerow(n,theta)
%
% This provides approximately no benefit over the MATLAB implimentation. It
% *may* provide a benefit in Octave. Inspiration from [Holmes and Featherstone, 2002]
% and [Jekeli et al., 2007].
%
% PACKAGE INFO

if n==0;
    pnm=1/sqrt(2*pi)/sqrt(2);
    return
end

theta=theta(:)';

ct=cos(theta);
st=sin(theta);

Wnn=sqrt((2*n+1)/(4*pi)*prod(1-1/2./[1:n]))*ones(size(theta)); %first entry!
Wnnm1=sqrt(2*n)*ct.*Wnn; %second entry!
lnm=length([0:n]);

pnm=zeros(lnm,length(theta));
pnm(end,:)=Wnn;
pnm(end-1,:)=Wnnm1;

if lnm==2;
    pnm=[Wnnm1;Wnn];
else
    jj=lnm-2;
    for ii=n-2:-1:0
        a=sqrt(4*(ii+1)^2/(n-ii)/(n+ii+1));
        b=sqrt((n-ii-1)*(n+ii+2)/(n-ii)/(n+ii+1));
        
        pnm(jj,:)=a*ct.*pnm(jj+1,:)-b*st.^2.*pnm(jj+2,:);   %row recursion!
        jj=jj-1;
    end
end

[ST,M]=meshgrid(st,[0:n]);

pnm=pnm.*ST.^(M);
