# Supplementary material for: Displacement Detection Decoupling in Counter-Propagating Dual-Beams Optical Tweezers with Large-Sized Particle
Source: Sensors (Basel). 2020 Aug 31;20(17):4916. doi: 10.3390/s20174916 (PMC7506969; doi:10.3390/s20174916)
Supplement: Supplementary file 1 [file sensors-20-04916-s001.zip › SupplementaryFile/ott13Fieldzxm_10umAir_zeq10_release/lgmode.m]

function LG = lgmode(p,l,r,phi)
% lgmode -- LG mode at z = 0
%
% Usage:
% A = lgmode(p,l,r,phi);
% where
% r is in units of the beam width
% r and phi can be matrices of equal size
%
% PACKAGE INFO

LG = sqrt(2*factorial(p)/(pi*factorial(p+abs(l)))) * (sqrt(2)*r).^abs(l) .* laguerre(p,abs(l),2*r.^2) ...
    .* exp(i*l*phi) .* exp(-r.^2) * exp(i * (2*p + abs(l) + 1) * pi/2);

return
