# Supplementary material for: Displacement Detection Decoupling in Counter-Propagating Dual-Beams Optical Tweezers with Large-Sized Particle
Source: Sensors (Basel). 2020 Aug 31;20(17):4916. doi: 10.3390/s20174916 (PMC7506969; doi:10.3390/s20174916)
Supplement: Supplementary file 1 [file sensors-20-04916-s001.zip › SupplementaryFile/ott13Fieldzxm_10umAir_zeq10_release/matchsize.m]

function [A,B,C] = matchsize(A,B,C)
% matchsize.m - checks that all vector inputs have the same
%     number of rows, and expands single-row inputs by repetition
%     to match the input row number.
%
% Usage:
% [A,B] = matchsize(A,B)
% [A,B,C] = matchsize(A,B,C)
%
% Either 2 or 3 input vectors/scalars are allowed.
%
% PACKAGE INFO

An = size(A);
Bn = size(B);
if nargin >= 3
   Cn = size(C);
else
   Cn = [1 1];
   C = [0];
end

nmax = max(An(1),Bn(1));
nmax = max(nmax,Cn(1));

if An(1) < nmax
   if An(1) == 1
      A = ones(nmax,1) * A;
  else
      error(['Number of rows in inputs must be one or equal.']);
  end
end
if Bn(1) < nmax
   if Bn(1) == 1
      B = ones(nmax,1) * B;
  else
      error(['Number of rows in inputs must be one or equal.']);
  end
end
if Cn(1) < nmax & nargin >= 3
   if Cn(1) == 1
      C = ones(nmax,1) * C;
  else
      error(['Number of rows in inputs must be one or equal.']);
  end
end

return
