# Supplementary material for: Displacement Detection Decoupling in Counter-Propagating Dual-Beams Optical Tweezers with Large-Sized Particle
Source: Sensors (Basel). 2020 Aug 31;20(17):4916. doi: 10.3390/s20174916 (PMC7506969; doi:10.3390/s20174916)
Supplement: Supplementary file 1 [file sensors-20-04916-s001.zip › SupplementaryFile/ott13Fieldzxm_10umAir_zeq10_release/NonlinearityComp.m]

function NL=NonlinearityComp(xV2,VxV2)
Nf=3;
pfit=polyfit(xV2,VxV2,Nf);
NxV=length(xV2);
xMat=[xV2.^2;xV2;ones(1,NxV)]';
beta=xMat*((Nf:-1:1).*pfit(1:end-1))';
gmma=xMat(:,2:end)*((Nf:-1:2).*((Nf-1):-1:1).*pfit(1:end-2))'/2;
f0=2.85e3;phos=2.0e3;d=10e-6;
r=d/2;
m=4/3*pi*(r^3)*phos;
%g=9.8;G=m*g;
k=m*(2*pi*f0)^2;
kb=1.38e-23;T=300;
xstd=sqrt(kb*T/k);
NL=20*log10(abs(gmma*xstd./(beta+eps)));
