# Supplementary material for: Displacement Detection Decoupling in Counter-Propagating Dual-Beams Optical Tweezers with Large-Sized Particle
Source: Sensors (Basel). 2020 Aug 31;20(17):4916. doi: 10.3390/s20174916 (PMC7506969; doi:10.3390/s20174916)
Supplement: Supplementary file 1 [file sensors-20-04916-s001.zip › SupplementaryFile/ott13Fieldzxm_10umAir_zeq10_release/README.txt]

Optical Tweezers Toolbox 1.3

Contents of this README file:

1. A warning!
2. License
3. Installation
4. Getting started
5. Miscellany
6. References

This README file is supplied as a text file (README.txt)
and as an m-file (README.m).

Contact: timo@physics.uq.edu.au

============
1. A warning
============

This release incorporates many of the previous bug fixes. However, as
always this is a work in progress and may contain bugs from the new code.
Bugs you discover may prevent the correct results from being obtained. 
Let us know what you find.

See Section 4 Getting started for some basics,
and check out the example files. Contact us if you can't figure
it out, and we'll provide what help we can.

Anyway, check
http://www.physics.uq.edu.au/people/nieminen/software.html
or
http://www.physics.uq.edu.au/omg/Links.html
to see if a new version is out.

We do not guarantee that results in all cases will be correct and disavow
any liability for any damages this code may inflict. However, please keep
us in the loop so that we can endeavour to fix any issues you experience.

==========
2. License
==========

Copyright 2007-2013 The University of Queensland.

This package and its component files are copyright 2007-2013 by 
The University of Queensland. Not-for-profit re-distribution of 
the unmodified complete package.

The package may be used free-of-charge for research, teaching,
or personal use. If results obtained using the package are
published, the package should be appropriately referenced.

===============
3. Installation
===============

The easy way: unzip all of the files into a directory, and work
in there.

The better way: unzip all of the files into a directory, and add
that directory to your MATLAB path. This way, you can keep your
files separate from the package files.

==================
4. Getting started
==================

(a) Read the paper (ott_preprint.pdf, available from website above).
    Read the user Guide (ottug_1.2.pdf). It will outline the basic 
    operation of the toolbox.

(b) Copy the examples to your working directory, and play with
    them. Start with example_gaussian.m.

(c) It's best to use length units of the wavelength in the trapping
    medium, usually free-space wavelength/1.33.
    
(d) The examples calculate the force and torque efficiencies. These are
    the force and torque per photon, in photon units. To convert to
    SI units:
                force_SI = force_Q * n * P/c
               torque_SI = torque_Q * P/w
    where n is the refractive index of the surrounding medium,
          P is the beam power in watts,
          c is the speed of light in free space,
          w is the angular optical frequency, in radians/s.

=============
5. Miscellany
=============

Plans for the future?
(a) Make the package less user-unfriendly. A good start would be to
    include automatic choice of Nmax.
(b) A cool GUI interface would be nice, but (a) and (b) are much
    higher priorities.
(c) Add T-matrix routines for essentially arbitrary particles.

Want to contribute? Feel free to do so, either in the form of code
or suggestions. If you contribute code, you'll need to assign
copyright to The University of Queensland.

=============
6. References
=============

The package:

T. A. Nieminen, V. L. Y. Loke, A. B. Stilgoe, Y. Hu, G. Knoener,
A. M. Branczyk,
"Optical tweezers toolbox 1.1",
http://www.physics.uq.edu.au/people/nieminen/software.html
 

Descriptions of the package:

T. A. Nieminen, V. L. Y. Loke, A. B. Stilgoe, G. Knoener,
A. M. Branczyk, N. R. Heckenberg, H. Rubinsztein-Dunlop,
"Optical tweezers computational toolbox",
Journal of Optics A 9, S196-S203 (2007)

T. A. Nieminen, V. L. Y. Loke, G. Knoener, A. M. Branczyk,
"Toolbox for calculation of optical forces and torques",
PIERS Online 3(3), 338-342 (2007)


More about computational modelling of optical tweezers:

T. A. Nieminen, N. R. Heckenberg, H. Rubinsztein-Dunlop,
"Computational modelling of optical tweezers",
Proc. SPIE 5514, 514-523 (2004)


More about our beam multipole expansion algorithm:

T. A. Nieminen, H. Rubinsztein-Dunlop, N. R. Heckenberg,
"Multipole expansion of strongly focussed laser beams",
Journal of Quantitative Spectroscopy and Radiative Transfer 79-80,
1005-1017 (2003)

More about our T-matrix algorithm:

T. A. Nieminen, H. Rubinsztein-Dunlop, N. R. Heckenberg,
"Calculation of the T-matrix: general considerations and
application of the point-matching method",
Journal of Quantitative Spectroscopy and Radiative Transfer 79-80,
1019-1029 (2003)


The multipole rotation matrix algorithm we used:

C. H. Choi, J. Ivanic, M. S. Gordon, K. Ruedenberg,
"Rapid and stable determination of rotation matrices between
spherical harmonics by direct recursion"
Journal of Chemical Physics 111, 8825-8831 (1999)


The multipole translation algorithm we used:

G. Videen,
"Light scattering from a sphere near a plane interface",
pp 81-96 in:
F. Moreno and F. Gonzalez (eds),
Light Scattering from Microstructures, LNP 534,
Springer-Verlag, Berlin, 2000


More on optical trapping landscapes:

A. B. Stilgoe, T. A. Nieminen, G. Knoener, N. R. Heckenberg, H. 
Rubinsztein-Dunlop, "The effect of Mie resonances on trapping in 
optical tweezers", Optics Express, 15039-15051 (2008)


Multi-layer sphere algorithm:

W. Yang, "Improved recursive algorithm for light scattering by a
 multilayered sphere", Applied Optics 42(9), (2003)
