# Supplementary material for: Displacement Detection Decoupling in Counter-Propagating Dual-Beams Optical Tweezers with Large-Sized Particle
Source: Sensors (Basel). 2020 Aug 31;20(17):4916. doi: 10.3390/s20174916 (PMC7506969; doi:10.3390/s20174916)
Supplement: Supplementary file 1 [file sensors-20-04916-s001.zip › SupplementaryFile/ott13Fieldzxm_10umAir_zeq10_release/rotation_matrix.m]

function R = rotation_matrix(rot_axis,rot_angle)
% rotation_matrix.m
%
% Usage:
% R = rotation_matrix( axis, angle );
% R = rotation_matrix( axis_angle );
% where
% axis is a vector giving the direction of the rotation axis, any length,
% angle is the angle of rotation, in radians,
% axis_angle is a vector giving the rotation axis, of magnitude equal to
% the angle of rotation.
%
% PACKAGE INFO

if nargin == 2
    rot_axis = rot_axis / norm(rot_axis);
else
    rot_angle = norm(rot_axis);
    if rot_angle == 0
        rot_axis = [ 1 0 0 ];
    else
        rot_axis = rot_axis / rot_angle;
    end
end

% Euler-Rodrigues formula, might be unstable for small angles :(

ux = [ 0 -rot_axis(3) rot_axis(2);
    rot_axis(3) 0 -rot_axis(1);
    -rot_axis(2) rot_axis(1) 0 ];

R = eye(3) + sin(rot_angle) * ux + ( 1 - cos(rot_angle) ) * ux * ux;

return
