# Supplementary material for: Displacement Detection Decoupling in Counter-Propagating Dual-Beams Optical Tweezers with Large-Sized Particle
Source: Sensors (Basel). 2020 Aug 31;20(17):4916. doi: 10.3390/s20174916 (PMC7506969; doi:10.3390/s20174916)
Supplement: Supplementary file 1 [file sensors-20-04916-s001.zip › SupplementaryFile/ott13Fieldzxm_10umAir_zeq10_release/sfft_tran.m]

function [U0,L,xV,x]=sfft_tran(U0,L0,x0,d,lamda,Ns,D,f,shiftFlag)
    tic;
    k=2*pi/lamda;
    
    Pin=sum(sum(U0.*conj(U0)))*(L0/Ns)^2
    
    if ~isempty(D)
        U0=U0.*((x0.^2+(x0.').^2)<(D/2)^2);
    end
    if ~isempty(f)
        U0=U0.*exp(-1j*k.*(x0.^2+(x0.').^2)/2/f);
    end
    U0=U0.*exp(1j*k/2/d*(x0.^2+(x0.').^2));
    clear x0
    
    Pin=sum(sum(U0.*conj(U0)))*(L0/Ns)^2
    
    U0=fft2(U0);
    
    Pout=sum(sum(U0.*conj(U0)))*(L0/Ns)^2/Ns^2
    
    if shiftFlag
        U0=fftshift(U0);                   %Íê³É¸µÀïÒ¶±ä»»
    end
    
    L=Ns*lamda*d/L0;
    xV=linspace(-L/2,L/2,Ns);                %Éú³É¹Û²ìÆÁxÖá×ø±ê
    x=meshgrid(xV);                     %Éú³É¹Û²ìÆÁ¶þÎ¬×ø±êÍø¸ñ
    U0=U0.*exp(1j*k*d)/(1j*lamda*d).*exp(1j*k/2/d*(x.^2+(x.').^2));   %µÃµ½¹Û²ìÆÁÉÏµÄ¹â³¡·Ö²¼U (x,y)
    %clear x
    
    Pout=sum(sum(U0.*conj(U0)))*(L0/Ns)^2/Ns^2*(lamda*d)^2
    
    toc;
end
