# Supplementary material for: Displacement Detection Decoupling in Counter-Propagating Dual-Beams Optical Tweezers with Large-Sized Particle
Source: Sensors (Basel). 2020 Aug 31;20(17):4916. doi: 10.3390/s20174916 (PMC7506969; doi:10.3390/s20174916)
Supplement: Supplementary file 1 [file sensors-20-04916-s001.zip › SupplementaryFile/ott13Fieldzxm_10umAir_zeq10_release/spharmGenerate.m]

clear,clc
tic;
nmax=60;
Nt=100;tV=linspace(0,pi-pi/Nt,Nt);
Np=200;pV=linspace(0,2*pi-2*pi/Nt,Np);
[cachetM,cachepM]=meshgrid(tV,pV);
knm=1;
mNum=nmax^2+2*nmax;
cacheYM=zeros(Np,Nt,mNum);cacheYtM=zeros(Np,Nt,mNum);cacheYpM=zeros(Np,Nt,mNum);
for n=1:nmax
    for m=-n:n
        tic;
        fprintf('%d_%d\n',n,m)
        [Y,Yt,Yp] = spharm(n,m,cachetM(:),cachepM(:));
        cacheYM(:,:,knm)=reshape(Y,Np,Nt); 
        cacheYtM(:,:,knm)=reshape(Yt,Np,Nt);
        cacheYpM(:,:,knm)=reshape(Yp,Np,Nt);
        knm=knm+1;
        toc;
    end
end
toc;
save('spharm_cache.mat','cacheYM','cacheYtM','cacheYpM','cachetM','cachepM');
