# Supplementary material for: Displacement Detection Decoupling in Counter-Propagating Dual-Beams Optical Tweezers with Large-Sized Particle
Source: Sensors (Basel). 2020 Aug 31;20(17):4916. doi: 10.3390/s20174916 (PMC7506969; doi:10.3390/s20174916)
Supplement: Supplementary file 1 [file sensors-20-04916-s001.zip › SupplementaryFile/ott13Fieldzxm_10umAir_zeq10_release/spharmLookup.m]

function [Y,Ytheta,Yphi] = spharmLookup(n,m,theta,phi)
% theta is the polar angle, measured from the +z axis,
% and varies from 0 to pi
% phi is the azimuthal angle, measured from the +x axis, increasing
% towards the +y axis, varying from 0 to 2*pi

global cachetM cachepM cacheYM cacheYtM cacheYpM

theta=mod(theta,pi);
phi=mod(phi,2*pi);

n0=(n-1)^3+2*(n-1);
mL=length(m);tL=length(theta);
Y=zeros(tL,mL);Ytheta=zeros(tL,mL);Yphi=zeros(tL,mL);

for k=1:mL
    Y(:,k)=     interp2(cachetM,cachepM, cacheYM(:,:,n0+m(k)),theta,phi);
    Ytheta(:,k)=interp2(cachetM,cachepM,cacheYtM(:,:,n0+m(k)),theta,phi);
    Yphi(:,k)=  interp2(cachetM,cachepM,cacheYpM(:,:,n0+m(k)),theta,phi);
end

end
