# Supplementary material for: Displacement Detection Decoupling in Counter-Propagating Dual-Beams Optical Tweezers with Large-Sized Particle
Source: Sensors (Basel). 2020 Aug 31;20(17):4916. doi: 10.3390/s20174916 (PMC7506969; doi:10.3390/s20174916)
Supplement: Supplementary file 1 [file sensors-20-04916-s001.zip › SupplementaryFile/ott13Fieldzxm_10umAir_zeq10_release/tempComp.m]

a0=5;                                    %¹Û²ìÆÁ¹Û²ì·Å´óÂÊ
Nd=round(Ns/2/a0);                               %¹Û²ìÏñËØÊý/2
indNd=1+Ns/2-Nd:Ns/2+Nd;    %¹Û²ìÏñËØË÷Òý
I0gmma=power(U3.*conj(U3),1/3);         %¼ÆËã¹Û²ìÆÁÉÏµÄ¹âÇ¿·Ö²¼
figure(3),subplot(1,2,2),imagesc(x3V(indNd),x3V(indNd),I0gmma(indNd,indNd),...
    [0,max(max(I0gmma(indNd,indNd)))]),colormap(gray)
axis equal,xlim([-L3/2/a0,L3/2/a0]),ylim([-L3/2/a0,L3/2/a0]),title('ÏñÃæ')
clear I0gmma
