# Supplementary material for: Displacement Detection Decoupling in Counter-Propagating Dual-Beams Optical Tweezers with Large-Sized Particle
Source: Sensors (Basel). 2020 Aug 31;20(17):4916. doi: 10.3390/s20174916 (PMC7506969; doi:10.3390/s20174916)
Supplement: Supplementary file 1 [file sensors-20-04916-s001.zip › SupplementaryFile/ott13Fieldzxm_10umAir_zeq10_release/tempSee.m]

Ns=2^13;pa=pa0*Ns/Ns0;
paV=linspace(-pa+2*pa/Ns,pa,Ns);clear paV0 paM0
%Eoutx=zeros(Ns,Ns);Eoutx((Ns-Ns0)/2+1:(Ns-Ns0)/2+Ns0,(Ns-Ns0)/2+1:(Ns-Ns0)/2+Ns0)=Eout0x; %clear Eout0x
%load('d2um_x1.mat','a','b','p2','q2','Eoutx');
% figure(5),imagesc(paV,paV',abs(Eoutx)),colorbar
% xlabel('x\lambda'),ylabel('y\lambda'),title('Ex'),box on,grid on

L1=2*pa*wavelength;
x1=meshgrid(paV)*wavelength;
x1V=paV*wavelength; clear paV

%lamda=1.064e-6;
lamda=wavelength;
k=2*pi/lamda;            %¸³Öµ²¨³¤¡¢²¨Êý
%L1=200e-6;                              %¸³Öµ¾Û½¹Ãæ³ß´ç£¬µ¥Î»:Ã×
D0=5.5e-3;D2=D0;                         %¸³ÖµÇ°ºóÍ¸¾µµÄ¿×¾¶,µ¥Î»:Ã×
f0=18.4e-3;f2=f0;                       %¸³ÖµÇ°ºóÍ¸¾µµÄ½¹¾à,µ¥Î»:Ã×
d0=f0+0e-3;                             %Ç°Í¸¾µµ½¾Û½¹Ãæ
d1=f2+40e-6;                           %¸³Öµ¾Û½¹Ãæµ½ºóÍ¸¾µµÄ¾àÀë,µ¥Î»:Ã×
%d2=1/(1/f2-1/d1);                                %ºóÍ¸¾µµ½ÏñÃæ 
d2=1;
%Ns=2^13;                                %¸ø³öÑÜÉäÃæÉÏµÄ³éÑùÊý
% ÑÜÉä¿×³ß´ç¼õÐ¡ºó£¬Í¬ÑùÑÜÉäÆÁ·Ö±æÂÊÏÂ£¬ÑÜÉä°ßÈ´»áÔö´ó£¬Ôì³É¹Û²ìÆÁ·Ö±æÂÊ½µµÍ£¬dÌ«½üÓÖÔì³ÉÇ·²ÉÑù£¨¶øÇÒdÒ»°ãÊÇ¹Ì¶¨µÄ£©£¬Ôö´óNs¿É½â¾öµ«Ôö¼ÓÁË¼ÆËãÁ¿
% ×Ü½áÀ´Ëµ¾ÍÊÇÑÜÉäÆÁ·Ö±æÂÊºÍ¹Û²ìÆÁÄ»·Ö±æÂÊµÄÃ¬¶Ü
%0->1->2->3

% ´ÓÇ°Í¸¾µµ½¾Û½¹Ãæ
% L0=Ns*lamda*d0/L1;
% dL0=L0/Ns;dL1=L1/Ns;
% x0V=linspace(-L0/2,L0/2,Ns);             
% x0=meshgrid(x0V);                                  %Éú³ÉÑÜÉäÃæÍø¸ñ
% w0=2e-3;
% U0=exp(-(x0.^2+(x0').^2)/w0^2);                   %Éú³ÉÑÜÉäÃæU0(x,y)
% %U0=(abs(x0)<w0).*(abs(x0')<w0);                   %Éú³ÉÑÜÉäÃæU0(x,y)
% [Eoutx,L1,x1V,x1]=sfft_tran(U0,L0,x0,d0,lamda,Ns,D0,f0,1);
% clear x0
% % ¹Û²ìÑÜÉä½á¹û
% a0=20;                                    %¹Û²ìÆÁ¹Û²ì·Å´óÂÊ
% Nd=round(Ns/2/a0);                               %¹Û²ìÏñËØÊý/2
% indNd=1+Ns/2-Nd:Ns/2+Nd;    %¹Û²ìÏñËØË÷Òý
% I0gmma=power(U0.*conj(U0),1/2.2);         %¼ÆËã¹Û²ìÆÁÉÏµÄ¹âÇ¿·Ö²¼
% figure(1),subplot(1,2,1),imagesc(x0V(indNd),x0V(indNd),I0gmma(indNd,indNd),...
%     [0,max(max(I0gmma(indNd,indNd)))]),colormap(gray)
% axis equal,xlim([-L0/2/a0,L0/2/a0]),ylim([-L0/2/a0,L0/2/a0]),title('Ç°Í¸¾µÃæ')
% clear I0gmma
% clear U0
% 
% a1=5;                                     %¹Û²ìÆÁ¹Û²ì·Å´óÂÊ
% Nd=round(Ns/2/a1);                               %¹Û²ìÏñËØÊý/2
% indNd=1+Ns/2-Nd:Ns/2+Nd;    %¹Û²ìÏñËØË÷Òý
% I1gmma=power(Eoutx.*conj(Eoutx),1/2.2);         %¼ÆËã¹Û²ìÆÁÉÏµÄ¹âÇ¿·Ö²¼
% figure(1),subplot(1,2,2),imagesc(x1V(indNd),x1V(indNd),I1gmma(indNd,indNd),...
%     [0,max(max(I1gmma(indNd,indNd)))]),colormap(gray)
% axis equal,xlim([-L1/2/a1,L1/2/a1]),ylim([-L1/2/a1,L1/2/a1]),title('¾Û½¹Ãæ')
% clear I1gmma
gmmac=2.6;

% ´Ó¾Û½¹Ãæµ½ºóÍ¸¾µ
% x1V=linspace(-L1/2,L1/2,Ns);             %Éú³ÉÑÜÉäÃæxÖá×ø±ê
% x1=meshgrid(x1V);
% radius=2e-6;
% Eoutx=exp(-(x1.^2+(x1').^2)/radius^2);                   %Éú³ÉÑÜÉäÃæU0(x,y)
% Eoutx=(x1.^2+(x1').^2)<radius^2;                   %Éú³ÉÑÜÉäÃæ¶þÎ¬×ø±êÍø¸ñ %Ô¤ÉèÑÜÉäÃæ
% Eoutx=abs(Eoutx);2

%[U2,L2,x2V,x2]=sfft_tran(Eoutx,L1,x1,d1,lamda,Ns,[],[],1);
Eoutx=Eoutx.*exp(1j*k/2/d1*(x1.^2+(x1').^2));
clear x1
Eoutx=fft2(Eoutx);
Eoutx=fftshift(Eoutx);                   %Íê³É¸µÀïÒ¶±ä»»

L2=Ns*lamda*d1/L1;
x2V=linspace(-L2/2,L2/2,Ns);                %Éú³É¹Û²ìÆÁxÖá×ø±ê
x2=meshgrid(x2V);                     %Éú³É¹Û²ìÆÁ¶þÎ¬×ø±êÍø¸ñ
U2=Eoutx.*exp(1j*k*d1)/(1j*lamda*d1).*exp(1j*k/2/d1*(x2.^2+(x2').^2));   %µÃµ½¹Û²ìÆÁÉÏµÄ¹â³¡·Ö²¼U (x,y)

% ¹Û²ìÑÜÉä½á¹û
a0=5;                                    %¹Û²ìÆÁ¹Û²ì·Å´óÂÊ
Nd=round(Ns/2/a0);                               %¹Û²ìÏñËØÊý/2
indNd=1+Ns/2-Nd:Ns/2+Nd;    %¹Û²ìÏñËØË÷Òý
I0gmma=power(U2.*conj(U2),1/gmmac);         %¼ÆËã¹Û²ìÆÁÉÏµÄ¹âÇ¿·Ö²¼
figure(2),subplot(1,2,1),imagesc(x2V(indNd),x2V(indNd),I0gmma(indNd,indNd),...
    [0,max(max(I0gmma(indNd,indNd)))]),colormap(gray)
axis equal,xlim([-L2/2/a0,L2/2/a0]),ylim([-L2/2/a0,L2/2/a0]),title('ºóÍ¸¾µÃæ')
clear I0gmma

a1=5;                                     %¹Û²ìÆÁ¹Û²ì·Å´óÂÊ
Nd=round(Ns/2/a1);                               %¹Û²ìÏñËØÊý/2
indNd=1+Ns/2-Nd:Ns/2+Nd;    %¹Û²ìÏñËØË÷Òý
I1gmma=power(Eoutx.*conj(Eoutx),1/gmmac);         %¼ÆËã¹Û²ìÆÁÉÏµÄ¹âÇ¿·Ö²¼
figure(2),subplot(1,2,2),imagesc(x1V(indNd),x1V(indNd),I1gmma(indNd,indNd),...
    [0,max(max(I1gmma(indNd,indNd)))]),colormap(gray)
axis equal,xlim([-L1/2/a1,L1/2/a1]),ylim([-L1/2/a1,L1/2/a1]),title('¾Û½¹Ãæ')
clear I1gmma
clear Eoutx

% ´ÓºóÍ¸¾µµ½ÏñÃæ
% radius=2e-3;
% U2=exp(-(x2.^2+(x2.').^2)/radius^2);                   %Éú³ÉÑÜÉäÃæU0(x,y)

%[U3,L3,x3V,x3]=sfft_tran(U2,L2,x2,d2,lamda,Ns,D2,f2,0);
U2=U2.*((x2.^2+(x2').^2)<(D2/2)^2);
U2=U2.*exp(-1j*k.*(x2.^2+(x2').^2)/2/f2);
U2=U2.*exp(1j*k/2/d2*(x2.^2+(x2').^2));
clear x2

U2=fft2(U2);
L3=Ns*lamda*d2/L2;
x3V=linspace(-L3/2,L3/2,Ns);                %Éú³É¹Û²ìÆÁxÖá×ø±ê
x3=meshgrid(x3V);                     %Éú³É¹Û²ìÆÁ¶þÎ¬×ø±êÍø¸ñ
U3=U2.*exp(1j*k*d2)/(1j*lamda*d2).*exp(1j*k/2/d2*(x3.^2+(x3').^2));   %µÃµ½¹Û²ìÆÁÉÏµÄ¹â³¡·Ö²¼U (x,y)
% ¹Û²ìÑÜÉä½á¹û

a1=5;                                     %¹Û²ìÆÁ¹Û²ì·Å´óÂÊ
Nd=round(Ns/2/a1);                               %¹Û²ìÏñËØÊý/2
indNd=1+Ns/2-Nd:Ns/2+Nd;    %¹Û²ìÏñËØË÷Òý
I1gmma=power(U2.*conj(U2),1/gmmac);         %¼ÆËã¹Û²ìÆÁÉÏµÄ¹âÇ¿·Ö²¼
figure(3),subplot(1,2,1),imagesc(x2V(indNd),x2V(indNd),I1gmma(indNd,indNd),...
    [0,max(max(I1gmma(indNd,indNd)))]),colormap(gray)
axis equal,xlim([-L2/2/a1,L2/2/a1]),ylim([-L2/2/a1,L2/2/a1]),title('ºóÍ¸¾µÃæ')
clear I1gmma
clear U2

a0=1;                                    %¹Û²ìÆÁ¹Û²ì·Å´óÂÊ
Nd=round(Ns/2/a0);                               %¹Û²ìÏñËØÊý/2
indNd=1+Ns/2-Nd:Ns/2+Nd;    %¹Û²ìÏñËØË÷Òý
I0gmma=power(U3.*conj(U3),1/gmmac);         %¼ÆËã¹Û²ìÆÁÉÏµÄ¹âÇ¿·Ö²¼
figure(3),subplot(1,2,2),imagesc(x3V(indNd),x3V(indNd),I0gmma(indNd,indNd),...
    [0,max(max(I0gmma(indNd,indNd)))]),colormap(gray)
axis equal,xlim([-L3/2/a0,L3/2/a0]),ylim([-L3/2/a0,L3/2/a0]),title('ÏñÃæ')
clear I0gmma

%dL0=L0/Ns,
dL1=L1/Ns,dL2=L2/Ns,dL3=L3/Ns
