# Supplementary material for: Displacement Detection Decoupling in Counter-Propagating Dual-Beams Optical Tweezers with Large-Sized Particle
Source: Sensors (Basel). 2020 Aug 31;20(17):4916. doi: 10.3390/s20174916 (PMC7506969; doi:10.3390/s20174916)
Supplement: Supplementary file 1 [file sensors-20-04916-s001.zip › SupplementaryFile/ott13Fieldzxm_10umAir_zeq10_release/threewide.m]

function wide_vector = threewide( a )
% threewide.m - converts an input vector (either row or column
%               vector) into a column vector repeated in
%               three columns.
% Usage:
% wide_vector = threewide(original_vector);
%
% You might find this useful for multiplying a vector of scalars
% with a column vector of 3-vectors.
%
% PACKAGE INFO

a = a(:);
wide_vector = [ a a a ];

return
