# Supplementary material for: Displacement Detection Decoupling in Counter-Propagating Dual-Beams Optical Tweezers with Large-Sized Particle
Source: Sensors (Basel). 2020 Aug 31;20(17):4916. doi: 10.3390/s20174916 (PMC7506969; doi:10.3390/s20174916)
Supplement: Supplementary file 1 [file sensors-20-04916-s001.zip › SupplementaryFile/ott13Fieldzxm_10umAir_zeq10_release/trapping_landscape.m]

function [structureOutput]=trapping_landscape(index_range,size_range_rad,system_parameters)
% trapping_landscape.m: Generates a trapping landscape along the beam
%                        propagaing axis.
%
% USAGE:
% [structureOutput]=trapping_landscape(index_range,size_range_rad,system_p
% arameters)
%
% VARIABLES:
% index_range, index of materials in medium.
% size_range_rad, radius of particles in medium (um).
% system_parameters, if blank, will calculate for: NA=1.3, no truncation,
% water, wavelength=1 and circular polarization.
% Otherwise, it is a three vector of [NA,medium,lambda,pol,truncation angle (deg)]
% pol is an eigenvector.
% structureOutput=will store the data as a structure. Outputs correctly scaled to RI and
% radius, but not Q or k(Q,\lambda) to power. Re-use the index_range and size_range_rad as plot
% vectors. Z equilibrium position/k will be NaN for any undefined values.
%
% PACKAGE INFO

verbose=0;
if nargin<3
    %standard parameters we use... NA 1.3, water, yt fibre, circular pol,90
    %deg truncation (probably should be 77.8).
    system_parameters=[1.3 1.33 1.07e-6 [1 i] 90 0];
else
    system_parameters=[system_parameters(:)].';
end

%prep stuff
NA=system_parameters(1);
medium_index=system_parameters(2);
relindex_range=index_range/medium_index;
lambda=system_parameters(3);
relsize_range=size_range_rad/lambda;
k=2*pi*medium_index; %normalized units
nTrans=100;
theta=asin(system_parameters(1)/system_parameters(2));

w0 = lg_mode_w0( [ 0 0 ], theta*180/pi );

nParticles=length(relsize_range);
nIndexes=length(relindex_range);
z_equilibrium=zeros(nIndexes,nParticles);
z_stiffness=z_equilibrium;
x_stiffness=z_equilibrium;
maxforcez=z_equilibrium;
minforcez=z_equilibrium;
fz=zeros([1,nTrans]);

%%%

for particle=1:nParticles
    disp(['Particle: ' num2str(particle) '/' num2str(nParticles)]);
    if verbose
        disp(['Particle: ' num2str(particle) '/' num2str(nParticles) ', radius=' num2str(relsize_range(particle))]);
    end
    %prepare Nmax and beam vector.
    position=linspace(-(medium_index/NA)^2*(1+relsize_range(particle)*3/4),(medium_index/NA)^2*(1+relsize_range(particle)*3/4),nTrans);
    if relsize_range(particle) > 0.5
        position=linspace(-(medium_index/NA)^2*(0.5+relsize_range(particle)*max(relindex_range)),(medium_index/NA)^2*(0.5+relsize_range(particle)*max(relindex_range)),nTrans);
    end
    %We calculate particle size, then refractive index. Therefore we can
    %calculate all needed translations now.

    Nmax=ka2nmax(max([2*k*w0,k/medium_index*relsize_range(particle)*max(relindex_range)]));
    if Nmax<13
        Nmax=13;
    end
    
    total_orders=Nmax*(Nmax+2);
    
    %make beam and normalize power for force
    [n0,m0,a0,b0] = bsc_pointmatch_farfield(Nmax,1,[ 0 0 w0 1 system_parameters(4:5) system_parameters(6) 0 0 0 ]);
    [a,b,n,m] = make_beam_vector(a0,b0,n0,m0,Nmax); %unpacked a,b,n,m;
    
    pwr=sqrt(sum(abs(a0).^2+abs(b0).^2));
    
    a=a/pwr;
    b=b/pwr;

    %make cells of A B aT bT. Increases efficiency for particles of the
    %same refractive index. It is this way because repeated calculation is
    %slow.
    aT=cell(length(position),1);
    bT=aT;
    for trans=1:length(position)
        %prevents error in translate_z
        if position(trans)~=0
            [A,B]=translate_z(Nmax,position(trans));
            aT{trans}=A*a+B*b;
            bT{trans}=A*b+B*a;
        else
            A=1;
            B=0;
            aT{trans}=a;
            bT{trans}=b;
        end
    end
    
    %rotation to x-axis
    Rx = z_rotation_matrix(pi/2,0);
    Dx = wigner_rotation_matrix(Nmax,Rx);
    
    %Translation along x-axis. To work out central difference...
    [Au,Bu]=translate_z(Nmax,1e-8);
    [Ad,Bd]=translate_z(Nmax,-1e-8);
    
    for index=1:nIndexes
        if verbose
        disp(['Index: ' num2str(index) '/' num2str(nIndexes) ', rRI=' num2str(relindex_range(index))]);
        end

        T = tmatrix_mie(Nmax,k,k*relindex_range(index),relsize_range(particle));
        
        %looking at axial force so solve the 1D problem:
        for trans=1:nTrans
            
            aTa=aT{trans};
            bTa=bT{trans};
            %work out scattered light
            pq = (T) * [ aTa;  bTa];
            p = pq(1:total_orders);
            q = pq((total_orders+1):end);

            fz(trans) = force_z(n,m,aTa,bTa,p,q);
            
        end
%       figure(4);plot(position,fz);hold on;

        [maxforcez(index,particle),mai]=max(fz);
        [minforcez(index,particle),mii]=min(fz);
        
        %if minforcez < 1e-8*max(fz)
            if mai<mii && (mii+2) <= nTrans && mai-2 >= 1
                %Splines have good convergence properties within a defined
                %region. This is fast.
                splinex=linspace(position(mai-2),position(mii+2),300);
                splinef=spline(position(mai-2:mii+2),fz(mai-2:mii+2));
                spliney=ppval(splinef,splinex);
                
                maxforcez(index,particle)=max(spliney);
                minforcez(index,particle)=min(spliney);
            else
                %warning('Maximum or minimum doens''t exist!')
                spliney=[];
                splinex=[];
            end
            
            %Calculate axial equilibrium accurately. I wouldn't trust k for
            %extreme marginal traps anyway.
            zero_index=find(fz<0,1,'first');
            if mai<mii && (mii+2) <= nTrans && mai-2 >= 1
                if numel(spliney)>0
                    zero_spline=find(spliney<0,1,'first');
                    if numel(zero_spline)>0
                        zero_pm=splinex([zero_spline-2 zero_spline+2]);
                        %first guess
                        fs=polyfit(splinex(zero_spline-3:zero_spline+2),spliney(zero_spline-3:zero_spline+2),3);
                        
                        rts=roots(fs);
                        rts=rts(imag(rts)==0);

                        [d,zmin]=min(abs(rts-splinex(zero_spline)));
                        
                        z_equilibrium(index,particle)=rts(zmin); %also pretty good.
                        z_stiffness(index,particle)=-polyval([3*fs(1),2*fs(2),fs(3)],rts(zmin)); %not perfect but pretty good.
                        
%                         figure(4)
%                         plot(z_equilibrium(index,particle),0,'r.')
%                         plot([z_equilibrium(index,particle)-position(2)+position(1),z_equilibrium(index,particle)+position(2)-position(1)],-[z_stiffness(index,particle)*(z_equilibrium(index,particle)-position(2)+position(1)),z_stiffness(index,particle)*(z_equilibrium(index,particle)+position(2)-position(1))]+mean([z_stiffness(index,particle)*(z_equilibrium(index,particle)-position(2)+position(1)),z_stiffness(index,particle)*(z_equilibrium(index,particle)+position(2)-position(1))]),'r')
%                         plot([position(1),position(end)],[0,0])
%                         hold off
%                         pause(1)

                        %calc transverse
                        [A,B]=translate_z(Nmax,z_equilibrium(index,particle));
                        
                        a1=(A*a+B*b);
                        b1=(A*b+B*a);
                        
                        aTx=Au*Dx*a1+Bu*Dx*b1;
                        bTx=Au*Dx*b1+Bu*Dx*a1;
                        
                        pq = (T) * [ aTx; bTx ];
                        p = pq(1:total_orders);
                        q = pq((total_orders+1):end);
                        
                        fx1= force_z(n,m,aTx,bTx,p,q);
                        
                        aTx=Ad*Dx*a1+Bd*Dx*b1;
                        bTx=Ad*Dx*b1+Bd*Dx*a1;
                        
                        pq = (T) * [ aTx; bTx ];
                        p = pq(1:total_orders);
                        q = pq((total_orders+1):end);
                        
                        fx0= force_z(n,m,aTx,bTx,p,q);
                        
                        x_stiffness(index,particle)=(fx1-fx0)/2e-8;
                    else
                        z_equilibrium(index,particle)=NaN; %also pretty good.
                        z_stiffness(index,particle)=NaN; %not perfect but pretty good.
                        x_stiffness(index,particle)=NaN;
                    end
                end
            else
                zero_pm=position([zero_index-1 zero_index]);
                z_equilibrium(index,particle)=NaN;
                z_stiffness(index,particle)=NaN;
                x_stiffness(index,particle)=NaN;
            end
        
    end
    
end
disp('Output is in calculation units which should be easily convertible into SI.')
structureOutput.maxforce=maxforcez;
structureOutput.minforce=minforcez;
structureOutput.zequilibrium=z_equilibrium;
structureOutput.zstiffness=z_stiffness;
structureOutput.xstiffness=x_stiffness;
structureOutput.position=position; %grabs last position, I only want this for rayleigh stuff.
structureOutput.fz=fz; %grabs last position, I only want this for rayleigh stuff.
