# Supplementary material for: Displacement Detection Decoupling in Counter-Propagating Dual-Beams Optical Tweezers with Large-Sized Particle
Source: Sensors (Basel). 2020 Aug 31;20(17):4916. doi: 10.3390/s20174916 (PMC7506969; doi:10.3390/s20174916)
Supplement: Supplementary file 1 [file sensors-20-04916-s001.zip › SupplementaryFile/ott13Fieldzxm_10umAir_zeq10_release/U1Check.m]

if figShow
a0=4;                                     %¹Û²ìÆÁ¹Û²ì·Å´óÂÊ
Nd=round(Ns/2/a0);                        %¹Û²ìÏñËØÊý/2
indNd=1+Ns/2-Nd:Ns/2+Nd;                  %¹Û²ìÏñËØË÷Òý
I0gmma=U1.*conj(U1);
I0gmmaS=sum(I0gmma(:));
xCenter=sum(sum(I0gmma.*x1))/I0gmmaS;
yCenter=sum(sum(I0gmma.*x1'))/I0gmmaS;
I0gmma=power(I0gmma,1/gmmac);       %¼ÆËã¹Û²ìÆÁÉÏµÄ¹âÇ¿·Ö²¼
figure(3),subplot(1,2,2),imagesc(x1V(indNd),x1V(indNd),I0gmma(indNd,indNd),...
    [0,max(max(I0gmma(indNd,indNd)))]),colormap(gray)
axis equal,xlim([-L1/2/a0,L1/2/a0]),ylim([-L1/2/a0,L1/2/a0]),title('¾Û½¹Ãæ')
% I0gmmax=I0gmma(Ns/2+1,:);%clear I1gmma
% [A0Incident,indmax]=max(I0gmmax);x0=x1V(indmax)
% [~,indmin1]=min(abs(I0gmmax(1:Ns/2)-A0Incident/exp(1)));
% [~,indmin2]=min(abs(I0gmmax(Ns/2+1:end)-A0Incident/exp(1)));
% w0Est=(x1V(indmin2-1+Ns/2)-x1V(indmin1))/2
% I0gmmaxFit=A0Incident*exp(-((x1V-x0).^2)./(w0Est.^2));
% figure(5),plot(x1V(indNd),I0gmmax(indNd),'r'),grid on,xlabel('x'),ylabel('Iimage')
% %hold on,plot(x1V(indNd),I0gmmaxFit(indNd),'g'),grid on
clear I1gmma
end
