# Supplementary material for: Displacement Detection Decoupling in Counter-Propagating Dual-Beams Optical Tweezers with Large-Sized Particle
Source: Sensors (Basel). 2020 Aug 31;20(17):4916. doi: 10.3390/s20174916 (PMC7506969; doi:10.3390/s20174916)
Supplement: Supplementary file 1 [file sensors-20-04916-s001.zip › SupplementaryFile/ott13Fieldzxm_10umAir_zeq10_release/U2Check.m]

if figShow
a0=10;                                    %¹Û²ìÆÁ¹Û²ì·Å´óÂÊ
Nd=round(Ns/2/a0);                        %¹Û²ìÏñËØÊý/2
indNd=1+Ns/2-Nd:Ns/2+Nd;                  %¹Û²ìÏñËØË÷Òý
I0gmma=U2.*conj(U2);
% PU2=sum(sum(I0gmma.*dA));
% I0gmmaS=sum(I0gmma(:));
% xCenter=sum(sum(I0gmma.*x2))/I0gmmaS;
% yCenter=sum(sum(I0gmma.*x2'))/I0gmmaS;
I0gmma=power(I0gmma,1/gmmac);       %¼ÆËã¹Û²ìÆÁÉÏµÄ¹âÇ¿·Ö²¼
I0gmmax=I0gmma(Ns/2+1,:);%clear I0gmma

colorVec='rgbk';
figure(4),spN=subplot(2,4,kv0),plot(x2V(indNd),I0gmmax(indNd),'color',colorVec(mod(kv-1,4)+1),'LineWidth',3),
hold on,grid on,xlabel('x (\mum)'),ylabel('Intensity')
xlim([-L2/2/a0,L2/2/a0])

end
