# Supplementary material for: Displacement Detection Decoupling in Counter-Propagating Dual-Beams Optical Tweezers with Large-Sized Particle
Source: Sensors (Basel). 2020 Aug 31;20(17):4916. doi: 10.3390/s20174916 (PMC7506969; doi:10.3390/s20174916)
Supplement: Supplementary file 1 [file sensors-20-04916-s001.zip › SupplementaryFile/ott13Fieldzxm_10umAir_zeq10_release/U3Check.m]

if figShow
a0=10;                                    %¹Û²ìÆÁ¹Û²ì·Å´óÂÊ
Nd=round(Ns/2/a0);                               %¹Û²ìÏñËØÊý/2
indNd=1+Ns/2-Nd:Ns/2+Nd;    %¹Û²ìÏñËØË÷Òý
I0gmma=U3.*conj(U3);
PU3=sum(sum(I0gmma.*dA))
I0gmmaS=sum(I0gmma(:));
xCenter=sum(sum(I0gmma.*x2))/I0gmmaS
yCenter=sum(sum(I0gmma.*x2'))/I0gmmaS
%figure(4),subplot(122),hold on,plot(xCenter,yCenter,'Marker','*','MarkerSize',0.5);
I0gmma=power(I0gmma,1/gmmac);         %¼ÆËã¹Û²ìÆÁÉÏµÄ¹âÇ¿·Ö²¼
figure(4),subplot(1,2,2),imagesc(x3V(indNd),x3V(indNd),I0gmma(indNd,indNd),...
    [0,max(max(I0gmma(indNd,indNd)))]),colormap(gray)
axis equal,xlim([-L3/2/a0,L3/2/a0]),ylim([-L3/2/a0,L3/2/a0]),title('ÏñÃæ')
I0gmmax=I0gmma(Ns/2+1,:);%clear I0gmma
[A0Incident,indmax]=max(I0gmmax);x0=x3V(indmax)
[~,indmin1]=min(abs(I0gmmax(1:Ns/2)-A0Incident/exp(1)));
[~,indmin2]=min(abs(I0gmmax(Ns/2+1:end)-A0Incident/exp(1)));
w0Est3=(x3V(indmin2-1+Ns/2)-x3V(indmin1))/2
I0gmmaxFit=A0Incident*exp(-((x3V-x0).^2)./(w0Est3.^2));
figure(7),plot(x3V(indNd),I0gmmax(indNd),'r'),grid on,xlabel('x'),ylabel('Iimage')
set(gcf,'Position',[100   558   560   420])
% hold on,plot(x3V(indNd),I0gmmaxFit(indNd),'g'),grid on
clear I0gmma
end
