# Supplementary material for: Displacement Detection Decoupling in Counter-Propagating Dual-Beams Optical Tweezers with Large-Sized Particle
Source: Sensors (Basel). 2020 Aug 31;20(17):4916. doi: 10.3390/s20174916 (PMC7506969; doi:10.3390/s20174916)
Supplement: Supplementary file 1 [file sensors-20-04916-s001.zip › SupplementaryFile/ott13Fieldzxm_10umAir_zeq10_release/U3Check2.m]

if figShow
a0=15;                                    %¹Û²ìÆÁ¹Û²ì·Å´óÂÊ
Nd=round(Ns/2/a0);                               %¹Û²ìÏñËØÊý/2
indNd=1+Ns/2-Nd:Ns/2+Nd+1;    %¹Û²ìÏñËØË÷Òý
I0gmma=U3.*conj(U3);
% PU3=sum(sum(I0gmma.*dA));
% I0gmmaS=sum(I0gmma(:));
% xCenter=sum(sum(I0gmma.*x2))/I0gmmaS;
% yCenter=sum(sum(I0gmma.*x2'))/I0gmmaS;
I0gmma=power(I0gmma,1/gmmac);         %¼ÆËã¹Û²ìÆÁÉÏµÄ¹âÇ¿·Ö²¼

fig4=figure(4);spN=subplot(2,4,kv+kv0);imagesc(x3V(indNd)/2,x3V(indNd)/2,I0gmma(indNd,indNd),...
    [0,max(max(I0gmma(indNd,indNd)))]),colormap('hot');
axis equal,xlim([-L3/2/a0/2,L3/2/a0/2]),ylim([-L3/2/a0/2,L3/2/a0/2])
set( gca, 'XTick', [], 'YTick', [] );
%xlabel('u (mm)'),ylabel('v (mm)');
% [x1,y1,w,h]=get(gca,'position');
% x0=x1+w/2;y0=y1+h/2;aRatio=1.2
% x2=x0

if zU3Flag
    xlabel(['x_z = ',num2str((xmin),'%d'),'\mum'],'FontSize',8);colormap(hot);
else
    xlabel(['x_x = ',num2str((xmin),'%.1f'),'\mum'],'FontSize',8);colormap(hot);
end


I0gmmax=I0gmma(Ns/2+1,:);clear I0gmma
colorVec='rgbk';
I0gmmax2=I0gmmax(indNd)/(1.1*max(I0gmmax(indNd)));
fig5=figure(5);spN=subplot(1,2,round(kv0/4)+1),plot(x2V(indNd)*1e3/2,I0gmmax2,'color',colorVec(mod(kv-1,4)+1),'LineWidth',4),
hold on,grid on,xlabel('(mm)','FontSize',13),ylabel('Intensity','FontSize',13)
xlim([-L3/2/a0*1e3/2,L3/2/a0*1e3/2])
set( gca, 'FontSize', 13 );
% I0Vec=I0gmmax2;I0x=x2V(indNd);
% save('I0Vec.mat','I0Vec','I0x');

end
