# Supplementary material for: Displacement Detection Decoupling in Counter-Propagating Dual-Beams Optical Tweezers with Large-Sized Particle
Source: Sensors (Basel). 2020 Aug 31;20(17):4916. doi: 10.3390/s20174916 (PMC7506969; doi:10.3390/s20174916)
Supplement: Supplementary file 1 [file sensors-20-04916-s001.zip › SupplementaryFile/ott13Fieldzxm_10umAir_zeq10_release/vswf.m]

function [M,N,M2,N2,M3,N3] = vswf(n,m,kr,theta,phi,htype)
% vswf.m : Vector spherical wavefunctions: M_k, N_k.
%
% Usage:
% [M,N] = vswf(n,m,kr,theta,phi,type)
% or
% [M1,N1,M2,N2,M3,N3] = vswf(n,m,kr,theta,phi)
% or
% [M1,N1,M2,N2,M3,N3] = vswf(n,kr,theta,phi)
%
% where
% kr, theta, phi are vectors of equal length, or scalar.
% type = 1 -> outgoing solution - h(1)
% type = 2 -> incoming solution - h(2)
% type = 3 -> regular solution - j (ie RgM, RgN)
%
% Scalar n for the moment. If no type or m specified will calculate for all
% types and m.
%
% M,N are arrays of size length(vector_input,m) x 3
%
% The three components of each vector are [r,theta,phi].
%
% "Out of range" n and m result in return of [0 0 0]
%
% PACKAGE INFO

% Check input vectors
% These must all be of equal length if non-scalar
% and for good measure, we expand any scalar ones
% to match the others in length

if length(n)>1
    error('n must be scalar in this version')
end

if nargin<5
    htype=0;
    phi=theta;
    theta=kr;
    kr=m;
    m=[-n:n];
end

if nargin==5
    
    htype=0;
    
end

% Convert all to column vectors
kr = kr(:);
theta = theta(:);
phi = phi(:);

% Check the lengths
[kr,theta,phi] = matchsize(kr,theta,phi);

[B,C,P] = vsh(n,m,theta,phi);
if n > 0
    Nn = sqrt(1/(n*(n+1)));
else
    Nn = 0;
end

switch(htype)
    case 1,
        if length(m)>1
            kr3=repmat(kr,[1,length(m)*3]); %makes all these suitable length
            hn=repmat(sbesselh1(n,kr),[1,length(m)*3]);
            hn1=repmat(sbesselh1(n-1,kr),[1,length(m)*3]);
        else
            kr3=threewide(kr); %makes all these suitable length
            hn=threewide(sbesselh1(n,kr));
            hn1=threewide(sbesselh1(n-1,kr));
        end
        
        M = Nn * hn .* C;
        N = Nn * ( n*(n+1)./kr3 .* hn .* P + ( hn1 - n./kr3 .* hn ) .* B );
        M2 = 0; N2 = 0; M3 = 0; N3 = 0;
    case 2,
        
        if length(m)>1
            kr3=repmat(kr,[1,length(m)*3]); %makes all these suitable length
            hn=repmat(sbesselh2(n,kr),[1,length(m)*3]);
            hn1=repmat(sbesselh2(n-1,kr),[1,length(m)*3]);
        else
            kr3=threewide(kr); %makes all these suitable length
            hn=threewide(sbesselh2(n,kr));
            hn1=threewide(sbesselh2(n-1,kr));
        end
        
        M = Nn * hn .* C;
        N = Nn * ( n*(n+1)./kr3 .* hn .* P + ( hn1 - n./kr3 .* hn ) .* B );
        M2 = 0; N2 = 0; M3 = 0; N3 = 0;
    case 3,
        
        if length(m)>1
            kr3=repmat(kr,[1,length(m)*3]); %makes all these suitable length
            jn=repmat(sbesselj(n,kr),[1,length(m)*3]);
            jn1=repmat(sbesselj(n-1,kr),[1,length(m)*3]);
        else
            kr3=threewide(kr); %makes all these suitable length
            jn=threewide(sbesselj(n,kr));
            jn1=threewide(sbesselj(n-1,kr));
        end
        
        M = Nn * jn .* C;
        N = Nn * ( n*(n+1)./kr3 .* jn .* P + ( jn1 - n./kr3 .* jn  ) .* B); %here is change!~!!!! get rid of jn->jn1
        M2 = 0; N2 = 0; M3 = 0; N3 = 0;
        
        if n~=1
            N(kr3==0)=0;
        else
            N(kr3==0)=2/3*Nn*( P(kr3==0) + B(kr3==0));
        end
    otherwise,
        if length(m)>1
            kr3=repmat(kr,[1,length(m)*3]); %makes all these suitable length
            
            jn=repmat(sbesselj(n,kr),[1,length(m)*3]);
            jn1=repmat(sbesselj(n-1,kr),[1,length(m)*3]);
            
            hn1=repmat(sbesselh1(n,kr),[1,length(m)*3]);
            hn11=repmat(sbesselh1(n-1,kr),[1,length(m)*3]);
            
            hn2=repmat(sbesselh2(n,kr),[1,length(m)*3]);
            hn21=repmat(sbesselh2(n-1,kr),[1,length(m)*3]);
        else
            kr3=threewide(kr); %makes all these suitable length
            
            hn2=threewide(sbesselh2(n,kr));
            hn21=threewide(sbesselh2(n-1,kr));
            
            hn1=threewide(sbesselh1(n,kr));
            hn11=threewide(sbesselh1(n-1,kr));
            
            jn=threewide(sbesselj(n,kr));
            jn1=threewide(sbesselj(n-1,kr));
        end
        
        M = Nn * hn1 .* C;
        N = Nn * ( n*(n+1)./kr3 .* hn1 .* P + ( hn11 - n./kr3 .* hn1 ) .* B );
        M2 = Nn * hn2 .* C;
        N2 = Nn * ( n*(n+1)./kr3 .* hn2 .* P + ( hn21 - n./kr3 .* hn2 ) .* B );
        M3 = Nn * jn .* C;
        N3 = Nn * ( n*(n+1)./kr3 .* jn .* P + ( jn1 - n./kr3 .* jn ) .* B );
        
        if n~=1
            N3(kr3==0)=0;
        else
            N3(kr3==0)=2/3*Nn*( P(kr3==0) + B(kr3==0));
        end
end


return
