# Supplementary material for: Displacement Detection Decoupling in Counter-Propagating Dual-Beams Optical Tweezers with Large-Sized Particle
Source: Sensors (Basel). 2020 Aug 31;20(17):4916. doi: 10.3390/s20174916 (PMC7506969; doi:10.3390/s20174916)
Supplement: Supplementary file 1 [file sensors-20-04916-s001.zip › SupplementaryFile/ott13Fieldzxm_10umAir_zeq10_release/vswfcart.m]

function [M,N,M2,N2,M3,N3] = vswfsph2cart(n,m,kr,theta,phi,htype)

% vswfsph2cart.m : vector spherical harmonics

%                  spherical coordinate input, cartesian output

%

% Usage:

% [M,N] = vswfsph2cart(n,m,kr,theta,phi,type)

% or

% [M1,N1,M2,N2,M3,N3] = vswfsph2cart(n,m,kr,theta,phi)

%

% where

% kr, theta, phi are vectors of equal length, or scalar.

% type = 1 -> outgoing solution - h(1)

% type = 2 -> incoming solution - h(2)

% type = 3 -> regular solution - j (ie RgM, RgN)

%

% Scalar n,m for the moment.

% M,N are arrays of size length(vector_input) x 3

%

% The three components of each input vector are [kr,theta,phi]

% The three components of each output vector are [x,y,z]

%

% "Out of range" n and m result in return of [0 0 0]

%
% PACKAGE INFO


if nargin < 6

   htype = 0;

end


[M,N,M2,N2,M3,N3] = vswf(n,m,kr,theta,phi,htype);


% Convert to cartesian coordinates

[x,y,z] = rtp2xyz(kr,theta,phi);

theta_hat_x = cos(theta) .* cos(phi);

theta_hat_y = cos(theta) .* sin(phi);

theta_hat_z = -sin(theta);

phi_hat_x = -sin(phi);

phi_hat_y = cos(phi);

phi_hat_z = 0;

r_hat_x = x./kr;

r_hat_y = y./kr;

r_hat_z = z./kr;


if length(M) > 1

Mr = M(:,1);

Mtheta = M(:,2);

Mphi = M(:,3);

Mx = Mr .* r_hat_x + Mtheta .* theta_hat_x + Mphi .* phi_hat_x;

My = Mr .* r_hat_y + Mtheta .* theta_hat_y + Mphi .* phi_hat_y;

Mz = Mr .* r_hat_z + Mtheta .* theta_hat_z + Mphi .* phi_hat_z;

M = [ Mx My Mz ];

end


if length(N) > 1

Mr = N(:,1);

Mtheta = N(:,2);

Mphi = N(:,3);

Mx = Mr .* r_hat_x + Mtheta .* theta_hat_x + Mphi .* phi_hat_x;

My = Mr .* r_hat_y + Mtheta .* theta_hat_y + Mphi .* phi_hat_y;

Mz = Mr .* r_hat_z + Mtheta .* theta_hat_z + Mphi .* phi_hat_z;

N = [ Mx My Mz ];

end


if length(M2) > 1

Mr = M2(:,1);

Mtheta = M2(:,2);

Mphi = M2(:,3);

Mx = Mr .* r_hat_x + Mtheta .* theta_hat_x + Mphi .* phi_hat_x;

My = Mr .* r_hat_y + Mtheta .* theta_hat_y + Mphi .* phi_hat_y;

Mz = Mr .* r_hat_z + Mtheta .* theta_hat_z + Mphi .* phi_hat_z;

M2 = [ Mx My Mz ];

end


if length(N2) > 1

Mr = N2(:,1);

Mtheta = N2(:,2);

Mphi = N2(:,3);

Mx = Mr .* r_hat_x + Mtheta .* theta_hat_x + Mphi .* phi_hat_x;

My = Mr .* r_hat_y + Mtheta .* theta_hat_y + Mphi .* phi_hat_y;

Mz = Mr .* r_hat_z + Mtheta .* theta_hat_z + Mphi .* phi_hat_z;

N2 = [ Mx My Mz ];

end


if length(M3) > 1

Mr = M3(:,1);

Mtheta = M3(:,2);

Mphi = M3(:,3);

Mx = Mr .* r_hat_x + Mtheta .* theta_hat_x + Mphi .* phi_hat_x;

My = Mr .* r_hat_y + Mtheta .* theta_hat_y + Mphi .* phi_hat_y;

Mz = Mr .* r_hat_z + Mtheta .* theta_hat_z + Mphi .* phi_hat_z;

M3 = [ Mx My Mz ];

end


if length(N3) > 1

Mr = N3(:,1);

Mtheta = N3(:,2);

Mphi = N3(:,3);

Mx = Mr .* r_hat_x + Mtheta .* theta_hat_x + Mphi .* phi_hat_x;

My = Mr .* r_hat_y + Mtheta .* theta_hat_y + Mphi .* phi_hat_y;

Mz = Mr .* r_hat_z + Mtheta .* theta_hat_z + Mphi .* phi_hat_z;

N3 = [ Mx My Mz ];

end


return
