# Supplementary material for: Displacement Detection Decoupling in Counter-Propagating Dual-Beams Optical Tweezers with Large-Sized Particle
Source: Sensors (Basel). 2020 Aug 31;20(17):4916. doi: 10.3390/s20174916 (PMC7506969; doi:10.3390/s20174916)
Supplement: Supplementary file 1 [file sensors-20-04916-s001.zip › SupplementaryFile/ott13Fieldzxm_10umAir_zeq10_release/xyzv2rtpv.m]

function [rv,thetav,phiv,r,theta,phi] = xyzv2rtpv(xv,yv,zv,x,y,z)
% rtpv2xyzv.m : convert a vector field of vector values at
%               points from cartesian to spherical
%
% Usage:
% [rv,thetav,phiv,r,theta,phi] = rtpv2xyzv(xv,yv,zv,x,y,z)
% or
% [vec_sph,pos_sph] = rtpv2xyzv(vec_cart,pos_cart)
%
% PACKAGE INFO

if nargin < 6
   x = yv(:,1);
   y = yv(:,2);
   z = yv(:,3);
   zv = xv(:,3);
   yv = xv(:,2);
   xv = xv(:,1);
end

% Convert points to spherical coordinates
[r,theta,phi] = xyz2rtp(x,y,z);

%Jacobian for catesian to spherical unit vectors.
J=[sin(theta).*cos(phi),sin(theta).*sin(phi),cos(theta);...
    cos(theta).*cos(phi),cos(theta).*sin(phi),-sin(theta);...
    -sin(phi),cos(phi),zeros(size(theta))];

%Pack cartesian vector field.
xyzv=[xv,yv,zv];

%Separate the Jacobian and multiply for each unit vector.
rv = dot(J(1:length(theta),:),xyzv,2);
thetav = dot(J(length(theta)+1:2*length(theta),:),xyzv,2);
phiv = dot(J(2*length(theta)+1:3*length(theta),:),xyzv,2);

if nargout < 3
   rv = [ rv thetav phiv ];
   thetav = [ r theta phi ];
end

return
