# Supplementary material for: Displacement Detection Decoupling in Counter-Propagating Dual-Beams Optical Tweezers with Large-Sized Particle
Source: Sensors (Basel). 2020 Aug 31;20(17):4916. doi: 10.3390/s20174916 (PMC7506969; doi:10.3390/s20174916)
Supplement: Supplementary file 1 [file sensors-20-04916-s001.zip › SupplementaryFile/ott13_Field_10nmWater_release/EAbsDecompose.m]

%% Ð£Õý£¬µÃµ½¹é»¯µç³¡Ç¿¶È
function Ereal=EAbsDecompose(Ecomp,beam_power,w0,pwr,NA,farfieldFlag)
    central_irradiance = 2*beam_power / (pi*w0^2); %´Ë´¦w0Îª¾ø¶ÔÖµ
    Ereal=Ecomp*pwr*sqrt(central_irradiance);
    Ereal=Ereal*2.9367;
   if(farfieldFlag)
       Ereal=Ereal*0.5312;
   end
    %ErealÊÇ¹é»¯µç³¡Ç¿¶È,Ereal^2=I
    %IÊÇÊµ¼Ê¹âÇ¿,µ¥Î»W/m^2; 
    %Êµ¼Ê¹âµÄµç³¡Ç¿¶ÈÎª Ereal*sqrt(2/epsilon),µ¥Î»V/m;
%     epsilon0 = 8.854187817e-12;
%     epsilon  =epsilon0 * n_medium^2;
end
