# Supplementary material for: Displacement Detection Decoupling in Counter-Propagating Dual-Beams Optical Tweezers with Large-Sized Particle
Source: Sensors (Basel). 2020 Aug 31;20(17):4916. doi: 10.3390/s20174916 (PMC7506969; doi:10.3390/s20174916)
Supplement: Supplementary file 1 [file sensors-20-04916-s001.zip › SupplementaryFile/ott13_Field_10nmWater_release/Fig4ef.m]

clear,clc,format compact,format long,close all
xmin=0;figShow=1;
gaussian_field_diff_x;
fig4=figure(4);set(gcf,'position',[0,500,1143,478])
annotation(fig4,'textbox',...
    [0.050 0.920 0.067 0.067],...
    'String',{'(e)'},...
    'LineStyle','none','FontSize',22);

% ´´½¨ textbox
annotation(fig4,'textbox',...
    [0.490 0.920 0.067 0.067],...
    'String',{'(f)'},...
    'LineStyle','none','FontSize',22);
