# Supplementary material for: Displacement Detection Decoupling in Counter-Propagating Dual-Beams Optical Tweezers with Large-Sized Particle
Source: Sensors (Basel). 2020 Aug 31;20(17):4916. doi: 10.3390/s20174916 (PMC7506969; doi:10.3390/s20174916)
Supplement: Supplementary file 1 [file sensors-20-04916-s001.zip › SupplementaryFile/ott13_Field_10nmWater_release/gaussian_field_diff_x.m]

% calculation of D-Shape mirror detection scheme in a Gaussian beam trap
%clear,
clc,format compact,format long,%close all
%ÇëÍ³Ò»ÓÃ¹ú¼Ê±ê×¼µ¥Î»
aaxis=1;
% Specify refractive indices
n_medium = 1.33;
n_particle = 1.58;
n_relative = n_particle/n_medium;

% If you want to give all measurements in wavelengths in the surrounding
% medium, then:
wavelength0 = 1.064e-6;
wavelength = wavelength0 / n_medium;
% else you can give it in any units you want. Only k times lengths matters
k = 2*pi/wavelength;

beam_power=300e-3;
radius = 0.005e-6;
Nmax = ka2nmax(k*radius);
    if Nmax < 12
        Nmax = 12;
    end

% Specify the beam width. We can either start with the numerical
% aperture (NA) or the beam convergence angle. Either way, we convert
% to the equivalent paraxial beam waist, which is the w0 we put into the
% paraxial beam to obtain the desired (non-paraxial) far field.
% For a Gaussian beam: w0 = 2/(k*tan(theta))
NA = 0.9;
NA_condenser = 1.0;
beam_angle = asin(NA/n_medium)*180/pi;
w0 = lg_mode_w0( [ 0 0 ], beam_angle )

% Polarisation. [ 1 0 ] is plane-polarised along the x-axis, [ 0 1 ] is
% y-polarised, and [ 1 -i ] and [ 1 i ] are circularly polarised.
polarisation = [ 1 0 ];

% Location of the focal point relative to the particle. These are the
% [ x y z ] coordinates.
beam_offset = [ 0 0 0];
tic;
%[n,m,a0,b0] = bsc_pointmatch_focalplane(Nmax,1,[ 0 0 w0 1 polarisation]);farfieldFlag=0;
[n,m,a0,b0] = bsc_pointmatch_farfield(Nmax,1,[ 0 0 w0 1 polarisation 90 beam_offset ]);farfieldFlag=1;
[a,b,n,m] = make_beam_vector(a0,b0,n,m,Nmax);
toc;

%% normalize total momentum of wave sum to 1. Not good for SI EM field.
%root power for nomalization to a and b individually.
pwr = sqrt(sum( abs(a).^2 + abs(b).^2 ));
a=a/pwr;
b=b/pwr;
a=EAbsDecompose(a,beam_power,w0*wavelength,pwr,NA,farfieldFlag);  %Çó¹é»¯¹â³¡Ç¿¶ÈµÄ¾ø¶ÔÖµ
b=EAbsDecompose(b,beam_power,w0*wavelength,pwr,NA,farfieldFlag);  %Çó¹é»¯¹â³¡Ç¿¶ÈµÄ¾ø¶ÔÖµ

%% Insert tmatrix here %%
T = tmatrix_mie(Nmax,k,k*n_relative,radius);
% regular expansion is used for the incident field and scattered field
%  so the T-matrix in the absence of a scatterer is a zero matrix

%% calculate the pq coefficients for the sphere.
zeq=0.099939179685844;
% Æ½ºâµãÈýÎ¬·½Õó
if aaxis<3
    %xmin=0;
    xmax=0;Nnum=101;    %Çë±£Ö¤NnumÎªÆæÊý,xmin=-xmax  ×î´ó·¶Î§Õý¸º3
else
    %xmin=0;
    xmax=10;Nnum=101;    %Çë±£Ö¤NnumÎªÆæÊý,xmin=-xmax
end

dx = linspace(xmin,xmax,Nnum);ddx=(dx(2)-dx(1))*wavelength;
% Now work out spherical coordinates for the displacements:
if(aaxis==1)
    [rt,theta_dx,phi_dx]=xyz2rtp(dx,0,zeq); % Displacement along (x,y,z) axis
elseif(aaxis==2)
    [rt,theta_dx,phi_dx]=xyz2rtp(0,dx,zeq); 
elseif(aaxis==3)
    [rt,theta_dx,phi_dx]=xyz2rtp(0,0,dx);   
    if(length(phi_dx)==1) %This seems to be a problem
        phi_dx=phi_dx*ones(size(theta_dx));
    end
else
    warning('axis must be 1, 2, or 3.')
end
tic;
%for nr = 1:length(dx)
nr=1;
    Rot = z_rotation_matrix(theta_dx(nr),phi_dx(nr)); %calculates an appropriate axis rotation off z.
    D = wigner_rotation_matrix(Nmax,Rot);
    
    [A,B] = translate_z(Nmax,rt(nr));
    a2 = D'*(  A * D*a +  B * D*b ); % Wigner matricies here are hermitian. Therefore in MATLAB the D' operator is the inverse of D.
    b2 = D'*(  A * D*b +  B * D*a ); % In MATLAB operations on vectors are done first, therefore less calculation is done on the matricies.
    
    pq = T * [ a2; b2 ];  %a2,b2Ö»¶ÔÐ¡·¶Î§ÊÊÓÃ
    p = pq(1:length(pq)/2);
    q = pq(length(pq)/2+1:end);
    
    % Now translate the scattered field back into the original reference frame
    [A2,B2] = translate_z(Nmax,-rt(nr));
    p2 = D'*(  A2 * D*p +  B2 * D*q );
    q2 = D'*(  A2 * D*q +  B2 * D*p );
%end
    clear A B D T A2 B2
toc;

%% compute the scattered gaussian field
%²ÎÊýÅäÖÃ
px0=0;py0=0;pz0=zeq;pa0=10;Ns0=2^8;Ns=2^10;          %unit of length in wavelength in median
f0=1.5e-3;
f0=f0*8/3;f2=f0;                                     %¸³ÖµÇ°ºóÍ¸¾µµÄ½¹¾à,µ¥Î»:Ã×
D0=tan(asin(NA_condenser/n_medium))*f0*2;D2=D0;   %¸³ÖµÇ°ºóÍ¸¾µµÄ¿×¾¶,µ¥Î»:Ã×
d0=f0+0e-6;                                       %Ç°Í¸¾µµ½¾Û½¹Ãæ
d1=f2+0e-6;%zeq*wavelength;                          %¸³Öµ¾Û½¹Ãæµ½ºóÍ¸¾µµÄ¾àÀë,µ¥Î»:Ã×
d2=1;

pa=pa0*Ns/Ns0;  
paV=(-Ns/2:Ns/2-1)*2*pa/Ns;  %ÖÐ¼äµãNs/2+1ÊÇ0Î»ÖÃ
L1=2*pa*wavelength;
x1=meshgrid(paV)*wavelength;
x1V=paV*wavelength; %clear paV
pInd=(Ns-Ns0)/2+2:(Ns-Ns0)/2+Ns0;paV0=paV(pInd)+px0;pbV0=paV(pInd)+py0;
[paM0,pbM0]=meshgrid(paV0,pbV0);
dA=(2*pa*wavelength/Ns)^2;
matFileName=sprintf('r%.2fum_x%.2f_NA%.2f_zeq%.1f_pz0%.1f_dz%.1f_Nmax%d_pa0%.1f_2x_NAc%.1f.mat',...
                       radius*1e6,xmin,NA,zeq,pz0,(d1-f2)/wavelength,Nmax,pa0,NA_condenser)
if exist(matFileName,'file')
    load(matFileName,'a','b','a2','b2','p2','q2','px0','py0','pz0','pa0','Ns0','Ns','Eout0x','Eout0y','Eout0z','pa','paV')
else
    tic;
    Eout0x=zeros(Ns0-1,Ns0-1);
    tic;
    for kc=1:Ns0-1
       disp(kc)
       Es=electromagnetic_field_xyz([paM0(:,kc),pbM0(:,kc),pz0*ones(Ns0-1,1)],[n;m],[a+2*p2;b+2*q2],[],[]);
       Ein=Es.Eincident;
       Eout0x(:,kc)= Ein(:,1);
    end
    toc;
    clear Eouts paM0 pbM0
    save(matFileName,'a','b','a2','b2','px0','py0','pz0','pa0','Ns0','Ns','Eout0x','pa','paV');
end
U1=zeros(Ns,Ns);
U1(pInd,pInd)= Eout0x;
Poutx=sum(sum(Eout0x.*conj(Eout0x).*dA))
 
%% assign diffraction plane with spherical wavefunctions
tic;
lamda=wavelength;k=2*pi/lamda;            %¸³Öµ²¨³¤¡¢²¨Êý
gmmac=1;

% %¹Û²ìU1
% if figShow
% a0=4;                                     %¹Û²ìÆÁ¹Û²ì·Å´óÂÊ
% Nd=round(Ns/2/a0);                        %¹Û²ìÏñËØÊý/2
% indNd=1+Ns/2-Nd:Ns/2+Nd;                  %¹Û²ìÏñËØË÷Òý
% I0gmma=U1.*conj(U1);
% I0gmmaS=sum(I0gmma(:));
% xCenter=sum(sum(I0gmma.*x1))/I0gmmaS
% yCenter=sum(sum(I0gmma.*x1'))/I0gmmaS
% I0gmma=power(I0gmma,1/gmmac);       %¼ÆËã¹Û²ìÆÁÉÏµÄ¹âÇ¿·Ö²¼
% figure(3),subplot(1,2,2),imagesc(x1V(indNd),x1V(indNd),I0gmma(indNd,indNd),...
%     [0,max(max(I0gmma(indNd,indNd)))]),colormap(gray)
% axis equal,xlim([-L1/2/a0,L1/2/a0]),ylim([-L1/2/a0,L1/2/a0]),title('¾Û½¹Ãæ')
% I0gmmax=I0gmma(Ns/2+1,:);%clear I1gmma
% figure(5),plot(x1V(indNd),I0gmmax(indNd),'r'),grid on,xlabel('x'),ylabel('Iimage')
% clear I1gmma
% end

%U1->U2
U1(1,:)=0;U1(:,1)=0;
tic;U1=U1.*exp(1j*k/2/d1*(x1.^2+(x1').^2));
clear x1 
U1=fft2(U1);
U1=fftshift(U1);                         %Íê³É¸µÀïÒ¶±ä»»
L2=Ns*lamda*d1/L1;
x2V=(-Ns/2:(Ns/2-1))*L2/Ns;                %×óÆ«Ò»¸ñ±íÊ¾,Éú³É¹Û²ìÆÁxÖá×ø±ê  %ÖÐ¼äµãNs/2+1,Î»ÖÃ0
x2=meshgrid(x2V);                        %Éú³É¹Û²ìÆÁ¶þÎ¬×ø±êÍø¸ñ
U2=U1.*exp(1j*k*d1)/(1j*lamda*d1).*exp(1j*k/2/d1*(x2.^2+(x2').^2))/Ns*(lamda*d1);toc;   %µÃµ½¹Û²ìÆÁÉÏµÄ¹â³¡·Ö²¼U (x,y)
clear U1;
U2(1,:)=0;U2(:,1)=0;

% ¹Û²ìU2
% if figShow
% a0=4;                                    %¹Û²ìÆÁ¹Û²ì·Å´óÂÊ
% Nd=round(Ns/2/a0);                        %¹Û²ìÏñËØÊý/2
% indNd=1+Ns/2-Nd:Ns/2+Nd;                  %¹Û²ìÏñËØË÷Òý
% I0gmma=U2.*conj(U2);
% PU2=sum(sum(I0gmma.*dA))
% I0gmmaS=sum(I0gmma(:));
% xCenter=sum(sum(I0gmma.*x2))/I0gmmaS
% yCenter=sum(sum(I0gmma.*x2'))/I0gmmaS
% I0gmma=power(I0gmma,1/gmmac);       %¼ÆËã¹Û²ìÆÁÉÏµÄ¹âÇ¿·Ö²¼
% figure(4),subplot(1,2,1),imagesc(x2V(indNd),x2V(indNd),I0gmma(indNd,indNd),...
%     [0,max(max(I0gmma(indNd,indNd)))]),colormap(gray)
% axis equal,xlim([-L2/2/a0,L2/2/a0]),ylim([-L2/2/a0,L2/2/a0]),title('ºóÍ¸¾µÃæ')
% figure(3),subplot(1,2,1),imagesc(x2V(indNd),x2V(indNd),I0gmma(indNd,indNd),...
%     [0,max(max(I0gmma(indNd,indNd)))]),colormap(gray)
% axis equal,xlim([-L2/2/a0,L2/2/a0]),ylim([-L2/2/a0,L2/2/a0]),title('ºóÍ¸¾µÃæ')
% I0gmmax=I0gmma(Ns/2+1,:);%clear I0gmma
% figure(6),plot(x2V(indNd),I0gmmax(indNd),'r'),grid on,xlabel('x'),ylabel('Iimage')
% clear I0gmma
% end

% ´ÓºóÍ¸¾µµ½ÏñÃæ
tic;U3=U2.*((x2.^2+(x2').^2)<(D2/2)^2);
U3=U3.*exp(-1j*k.*(x2.^2+(x2').^2)/2/f2);
U3=fft2(U3);                 %ÑÜÉäÃæÉÏ¹â³¡µÄ¸µÀïÒ¶±ä»»
kethiV=(-Ns/2:(Ns/2-1))/L2; %¸ø³öÆµÓò×ø±ê
kethi=meshgrid(kethiV);
U3=U3.*exp(1j*k*d2.*(1-lamda.*lamda.*(kethi.^2+(kethi').^2)./2));     %¹â³¡µÄÆµÆ×Óë´«µÝº¯ÊýÏà³Ë
clear kethi
U3(1,:)=0;U3(:,1)=0;
U3=ifft2(U3);               %ÔÚ¹Û²ìÆÁÉÏµÄ¹â³¡·Ö²¼
U3(1,:)=0;U3(:,1)=0;
L3=L2;x3V=x2V;toc;
%clear U2

if figShow
a0=3.2;                                    %¹Û²ìÆÁ¹Û²ì·Å´óÂÊ
Nd=round(Ns/2/a0);                       %¹Û²ìÏñËØÊý/2
indNd=1+Ns/2-Nd:Ns/2+Nd;    %¹Û²ìÏñËØË÷Òý
I0gmma=U3.*conj(U3);
PU3=sum(sum(I0gmma.*dA))
I0gmmaS=sum(I0gmma(:));
xCenter=sum(sum(I0gmma.*x2))/I0gmmaS
yCenter=sum(sum(I0gmma.*x2'))/I0gmmaS
%figure(4),subplot(122),hold on,plot(xCenter,yCenter,'Marker','*','MarkerSize',0.5);
I0gmma=power(I0gmma,1/gmmac);         %¼ÆËã¹Û²ìÆÁÉÏµÄ¹âÇ¿·Ö²¼
figure(4),subplot(1,2,1),imagesc(x3V(indNd),x3V(indNd),I0gmma(indNd,indNd),...
    [0,max(max(I0gmma(indNd,indNd)))]),colormap('hot')
axis equal,xlim([-L3/2/a0/2,L3/2/a0/2]),ylim([-L3/2/a0/2,L3/2/a0/2])
%set( gca, 'XTick', [], 'YTick', [] );
xlabel('x_x = 0, x_z = 0','FontSize',8);
I0gmmax=I0gmma(Ns/2+1,:);clear I0gmma
I0gmmax2=I0gmmax(indNd)/(1.2*max(I0gmmax(indNd)));
figure(4);subplot(122),plot(x2V(indNd)*1e3/2,I0gmmax2,'k-','LineWidth',3),
hold on,grid on,xlabel('(mm)','FontSize',13),ylabel('Intensity','FontSize',13)
xlim([-L3/2/a0*1e3/2,L3/2/a0*1e3/2]),ylim([0,1]),legend('x_x = 0, x_z = 0'),set(gca,'FontSize',13)
% clear I0gmma
end
L1,L2,L3,dL1=L1/Ns,dL2=L2/Ns,dL3=L3/Ns

%% DÐÎ¾µ»òÕßËÄÏóÏÞÌ½²âÆ÷Ä£ÐÍ 
BS_ratio=0.1;x_ratio=0.1;y_ratio=x_ratio;
D3=10e-3;  %Ì½²âÃæÖ±¾¶
U3=U3.*((x2.^2+(x2').^2)<(D3/2)^2);
Poptx1=U3(:,1:Ns/2)   ;Poptx1=sum(sum(Poptx1.*conj(Poptx1)))*dA*BS_ratio*x_ratio
Poptx2=U3(:,Ns/2+2:Ns);Poptx2=sum(sum(Poptx2.*conj(Poptx2)))*dA*BS_ratio*x_ratio
Popty1=U3(1:Ns/2,:)   ;Popty1=sum(sum(Popty1.*conj(Popty1)))*dA*BS_ratio*y_ratio
Popty2=U3(Ns/2+2:Ns,:);Popty2=sum(sum(Popty2.*conj(Popty2)))*dA*BS_ratio*y_ratio
Poptall=Poptx1+Poptx2

aopt=0.85;Rdiff=1e5;Rmon=1e4;
Vx=(Poptx1-Poptx2)*aopt*Rdiff%/(Poptx1+Poptx2)*aopt*Rmon;
Vy=(Popty1-Popty2)*aopt*Rdiff%/(Poptx1+Poptx2)*aopt*Rmon;
Vz=Poptall*aopt*Rdiff;
