# Supplementary material for: Displacement Detection Decoupling in Counter-Propagating Dual-Beams Optical Tweezers with Large-Sized Particle
Source: Sensors (Basel). 2020 Aug 31;20(17):4916. doi: 10.3390/s20174916 (PMC7506969; doi:10.3390/s20174916)
Supplement: Supplementary file 1 [file sensors-20-04916-s001.zip › SupplementaryFile/ott13_Field_10nmWater_release/gaussian_field_diff_x_main.m]

clear,clc,format compact,format long,close all

Nany=41;
xminV=linspace(2,0,Nany);
VxV=zeros(1,Nany); VzV=zeros(1,Nany);

for kv=Nany:-1:1
    kv,xmin=xminV(kv);figShow=0;
    gaussian_field_diff_x;
    VzV(kv)=Vz;
    VxV(kv)=Vx;
end

%%
%close all
VxV2=[VxV,-fliplr(VxV(1:end-1))];
xminV2=[xminV,-fliplr(xminV(1:end-1))]*wavelength*1e6;
VzV2=[VzV,fliplr(VzV(1:end-1))];

Incl=abs(xminV2)<0.2;
pow2=mean(VzV2(Incl));

Dx2=(-VxV2./pow2);
fig1=figure(1);ax1 = axes('Parent',fig1);set(ax1,'FontSize',13)
subplot(212)
plot(xminV2,Dx2,'c-','LineWidth',3);
xlim([-1.6,1.6]),ylim([-0.42,0.42])
xlabel('Displacement along x (\mum)','FontSize',13),ylabel('Measured Signal','FontSize',13)

load('I_QPD_1um.mat','xV','QuadX','pow');
Dx=(QuadX/pow);
hold on,plot(xV,Dx,'b-','LineWidth',3)
% DDx=-(Dx-interp1(xminV2,Dx2,xV))./max(abs(Dx));
% figure(2),hold on,plot(xV,DDx,'b-','LineWidth',3)

Dz2=((VzV2-mean(VzV2))/pow2);
hold on,plot(xminV2,Dz2,'g--','LineWidth',3)
load('I_QPD_1um.mat','xV','Itot','pow');
Dz=((Itot-mean(Itot))/pow);
hold on,plot(xV,Dz,'r--','LineWidth',3)
% DDz=-(Dz-interp1(xminV2,Dz2,xV))./max(abs(Dz));
% figure(2),hold on,plot(xV,DDz,'r-','LineWidth',3),xlim([-1.6,1.6])

annotation(fig1,'textbox',...
    [0.1406 0.8309 0.0839 0.0809],...
    'String',{'a)'},...
    'FontSize',14,...
    'LineStyle','none');

% ´´½¨ textbox
annotation(fig1,'textbox',...
    [0.1406 0.3609 0.0857 0.0809],...
    'String',{'b)'},...
    'FontSize',14,...
    'LineStyle','none');
